# Supplementary material for: Ethyl 6-chloro-2-oxo-4-phenyl-1,2-dihydro­quinoline-3-carboxyl­ate
Source: Acta Crystallogr Sect E Struct Rep Online. 2009 Nov 4;65(Pt 12):o2987. doi: 10.1107/S1600536809045425 (PMC2972051; doi:10.1107/S1600536809045425)
Supplement: Supplementary file 1 [file e-65-o2987-sup1.cif]

##############################################################################
###                                                                        ###
###        Electronic paper (Acta Crystallographica Section E)             ###
###                                                                        ###
##############################################################################
#                                                                            #
# This CIF contains the data in a paper accepted for publication in Acta     #
# Crystallographica Section E. It conforms to the requirements of Notes      #
# for Authors for Section E, and has been peer reviewed under the auspices   #
# of the IUCr Commission on Journals.                                        #
#                                                                            #
# Full details of the Crystallographic Information File format               #
# are given in the paper "The Crystallographic Information File (CIF):       #
# a New Standard Archive File for Crystallography" by S. R. Hall, F. H.      #
# Allen and I. D. Brown [Acta Cryst. (1991), A47, 655-685].                  #
#                                                                            #
# The current version of the core CIF dictionary is obtainable from          #
# ftp://ftp.iucr.org/pub/cif_core.dic. The current version number is 2.4.    #
#                                                                            #
# Software is freely available for graphical display of the structure(s) in  #
# this CIF.  For information consult the CIF home page http://www.iucr.org/  #
# cif/home.html                                                              #
#                                                                            #
# This file may be used for bona fide research purposes within the           #
# scientific community so long as proper attribution is given to the journal # 
# article from which it was obtained.                                        #
#                                                                            #
##############################################################################
                                             
data_global
_audit_creation_method     SHELXL-97
_journal_date_recd_electronic     2009-10-27
_journal_date_accepted     2009-10-29
_journal_name_full     'Acta Crystallographica, Section E'
_journal_year     2009
_journal_volume     65
_journal_issue     12
_journal_page_first     o2987
_journal_page_last     o2987
_journal_paper_category     QO
_journal_coeditor_code     CI2958
_publ_contact_author
;
     Dr. Seik Weng Ng
     Department of Chemistry
     University of Malaya
     50603 Kuala Lumpur
     Malaysia
;
_publ_contact_author_email     seikweng@um.edu.my
_publ_contact_author_fax     '03 7967 4193'
_publ_contact_author_phone     '03 7967 6778'
_publ_section_title
;
Ethyl 6-chloro-2-oxo-4-phenyl-1,2-dihydroquinoline-3-carboxylate
;
loop_
    _publ_author_name
    _publ_author_address
    'Khan, F. Nawaz'
;
Chemistry Division
School of Science and Humanities
VIT University
Vellore 632 014, Tamil Nadu
India
;
    'Mittal, Suganya'
;
Chemistry Division
School of Science and Humanities
VIT University
Vellore 632 014, Tamil Nadu
India
;
    'Anjum,  Soheil'
;
Chemistry Division
School of Science and Humanities
VIT University
Vellore 632 014, Tamil Nadu
India
;
    'Hathwar, Venkatesha R.'
;
Solid State and Structural Chemistry Unit
Indian Institute of Science
Bangalore 560 012, Karnataka
India
;
    'Ng, Seik Weng'
;
Department of Chemistry
University of Malaya
50603 Kuala Lumpur
Malaysia
;
data_I
_audit_creation_method     SHELXL-97
_chemical_name_systematic
;
Ethyl 6-chloro-2-oxo-4-phenyl-1,2-dihydroquinoline-3-carboxylate
;
_chemical_name_common     ?
_chemical_formula_moiety     'C18 H14 Cl N O3'
_chemical_formula_sum     'C18 H14 Cl N O3'
_chemical_formula_iupac     'C18 H14 Cl N O3'
_chemical_formula_weight     327.75
_chemical_melting_point     ?
_symmetry_cell_setting     Monoclinic
_symmetry_space_group_name_H-M     'P 21/c'
_symmetry_space_group_name_Hall     '-P 2ybc'
loop_
    _symmetry_equiv_pos_as_xyz
    'x, y, z'
    '-x, y+1/2, -z+1/2'
    '-x, -y, -z'
    'x, -y-1/2, z-1/2'
_cell_length_a     10.1760(10)
_cell_length_b     15.629(2)
_cell_length_c     11.2820(10)
_cell_angle_alpha     90.00
_cell_angle_beta     115.4630(10)
_cell_angle_gamma     90.00
_cell_volume     1619.9(3)
_cell_formula_units_Z     4
_cell_measurement_reflns_used     1123
_cell_measurement_theta_min     2.9
_cell_measurement_theta_max     20.7
_cell_measurement_temperature     290(2)
_exptl_crystal_description     Block
_exptl_crystal_colour     Colourless
_exptl_crystal_size_max     0.35
_exptl_crystal_size_mid     0.31
_exptl_crystal_size_min     0.23
_exptl_crystal_density_diffrn     1.344
_exptl_crystal_density_meas     ?
_exptl_crystal_density_method     'not measured'
_exptl_crystal_F_000     680
_exptl_absorpt_coefficient_mu     0.250
_exptl_absorpt_correction_type     multi-scan
_exptl_absorpt_process_details     '(SADABS; Sheldrick, 1996)'
_exptl_absorpt_correction_T_min     0.9177
_exptl_absorpt_correction_T_max     0.9448
_diffrn_ambient_temperature     290(2)
_diffrn_radiation_type     MoK\a
_diffrn_radiation_wavelength     0.71073
_diffrn_radiation_source     'fine-focus sealed tube'
_diffrn_radiation_monochromator     graphite
_diffrn_measurement_device_type     'Bruker SMART CCD area-detector'
_diffrn_measurement_method     '\f and \w'
_diffrn_detector_area_resol_mean     ?
_diffrn_reflns_number     13600
_diffrn_reflns_av_R_equivalents     0.0224
_diffrn_reflns_av_sigmaI/netI     0.0216
_diffrn_reflns_theta_min     2.22
_diffrn_reflns_theta_max     27.50
_diffrn_reflns_theta_full     27.50
_diffrn_measured_fraction_theta_max     0.993
_diffrn_measured_fraction_theta_full     0.993
_diffrn_reflns_limit_h_min     -13
_diffrn_reflns_limit_h_max     13
_diffrn_reflns_limit_k_min     -20
_diffrn_reflns_limit_k_max     19
_diffrn_reflns_limit_l_min     -14
_diffrn_reflns_limit_l_max     14
_diffrn_standards_number     0
_diffrn_standards_interval_count     .
_diffrn_standards_interval_time     .
_diffrn_standards_decay_%     ?
_reflns_number_total     3699
_reflns_number_gt     2906
_reflns_threshold_expression     I>2\s(I)
_refine_ls_structure_factor_coef     Fsqd
_refine_ls_matrix_type     full
_refine_ls_R_factor_all     0.0601
_refine_ls_R_factor_gt     0.0458
_refine_ls_wR_factor_gt     0.1187
_refine_ls_wR_factor_ref     0.1291
_refine_ls_goodness_of_fit_ref     1.003
_refine_ls_restrained_S_all     1.003
_refine_ls_number_reflns     3699
_refine_ls_number_parameters     213
_refine_ls_number_restraints     0
_refine_ls_hydrogen_treatment     mixed
_refine_ls_weighting_scheme     calc
_refine_ls_weighting_details
         'calc w=1/[\s^2^(Fo^2^)+(0.0664P)^2^+0.4015P] where P=(Fo^2^+2Fc^2^)/3'
_atom_sites_solution_hydrogens     geom
_atom_sites_solution_primary     direct
_atom_sites_solution_secondary     difmap
_refine_ls_shift/su_max     0.001
_refine_ls_shift/su_mean     0.001
_refine_diff_density_max     0.225
_refine_diff_density_min     -0.197
_refine_ls_extinction_method     none
_refine_ls_extinction_coef     ?
loop_
    _atom_type_symbol
    _atom_type_description
    _atom_type_scat_dispersion_real
    _atom_type_scat_dispersion_imag
    _atom_type_scat_source
    'C' 'C' 0.0033 0.0016
                         'International Tables Vol C Tables 4.2.6.8 and 6.1.1.4'
    'H' 'H' 0.0000 0.0000
                         'International Tables Vol C Tables 4.2.6.8 and 6.1.1.4'
    'N' 'N' 0.0061 0.0033
                         'International Tables Vol C Tables 4.2.6.8 and 6.1.1.4'
    'O' 'O' 0.0106 0.0060
                         'International Tables Vol C Tables 4.2.6.8 and 6.1.1.4'
    'Cl' 'Cl' 0.1484 0.1585
                         'International Tables Vol C Tables 4.2.6.8 and 6.1.1.4'
_computing_data_collection     'SMART (Bruker, 2004)'
_computing_cell_refinement     'SAINT (Bruker, 2004)'
_computing_data_reduction     'SAINT (Bruker, 2004)'
_computing_structure_solution     'SHELXS97 (Sheldrick, 2008)'
_computing_structure_refinement     'SHELXL97 (Sheldrick, 2008)'
_computing_molecular_graphics     'X-SEED (Barbour, 2001)'
_computing_publication_material     'publCIF (Westrip, 2009)'
loop_
    _atom_site_type_symbol
    _atom_site_label
    _atom_site_fract_x
    _atom_site_fract_y
    _atom_site_fract_z
    _atom_site_U_iso_or_equiv
    _atom_site_adp_type
    _atom_site_calc_flag
    _atom_site_refinement_flags
    _atom_site_occupancy
    _atom_site_disorder_assembly
    _atom_site_disorder_group
    Cl Cl1 0.54343(6) 0.02895(3) 0.68514(6) 0.0743(2) Uani d . 1 . .
    N N1 0.46268(16) 0.38491(9) 0.50054(15) 0.0526(4) Uani d . 1 . .
    H H1 0.527(2) 0.4235(14) 0.546(2) 0.066(6) Uiso d . 1 . .
    O O1 0.33674(13) 0.49099(7) 0.36051(13) 0.0569(3) Uani d . 1 . .
    O O2 0.13633(14) 0.40486(9) 0.08985(13) 0.0605(4) Uani d . 1 . .
    O O3 0.00732(12) 0.38779(8) 0.20662(11) 0.0487(3) Uani d . 1 . .
    C C1 0.35167(17) 0.41406(10) 0.38896(17) 0.0454(4) Uani d . 1 . .
    C C2 0.25139(17) 0.34892(10) 0.30798(15) 0.0404(3) Uani d . 1 . .
    C C3 0.26581(16) 0.26477(10) 0.34062(15) 0.0384(3) Uani d . 1 . .
    C C4 0.38454(16) 0.23795(10) 0.46323(16) 0.0405(4) Uani d . 1 . .
    C C5 0.40613(18) 0.15305(11) 0.50898(16) 0.0450(4) Uani d . 1 . .
    H H5 0.3452 0.1098 0.4580 0.054 Uiso calc R 1 . .
    C C6 0.5166(2) 0.13411(12) 0.62836(19) 0.0530(4) Uani d . 1 . .
    C C7 0.6110(2) 0.19671(14) 0.7067(2) 0.0648(5) Uani d . 1 . .
    H H7 0.6853 0.1826 0.7880 0.078 Uiso calc R 1 . .
    C C8 0.5932(2) 0.27920(13) 0.6629(2) 0.0634(5) Uani d . 1 . .
    H H8 0.6566 0.3213 0.7144 0.076 Uiso calc R 1 . .
    C C9 0.48116(18) 0.30096(11) 0.54190(17) 0.0465(4) Uani d . 1 . .
    C C10 0.12728(17) 0.38317(10) 0.18746(15) 0.0411(4) Uani d . 1 . .
    C C11 -0.1227(2) 0.42135(14) 0.09932(19) 0.0620(5) Uani d . 1 . .
    H H11A -0.0961 0.4681 0.0573 0.074 Uiso calc R 1 . .
    H H11B -0.1882 0.4437 0.1338 0.074 Uiso calc R 1 . .
    C C12 -0.1985(2) 0.3536(2) 0.0004(2) 0.0894(8) Uani d . 1 . .
    H H12A -0.2907 0.3749 -0.0625 0.134 Uiso calc R 1 . .
    H H12B -0.2140 0.3044 0.0438 0.134 Uiso calc R 1 . .
    H H12C -0.1398 0.3378 -0.0437 0.134 Uiso calc R 1 . .
    C C13 0.15864(17) 0.20196(10) 0.25160(15) 0.0400(3) Uani d . 1 . .
    C C14 0.1482(2) 0.18833(13) 0.12633(19) 0.0605(5) Uani d . 1 . .
    H H14 0.2126 0.2156 0.1001 0.073 Uiso calc R 1 . .
    C C15 0.0423(3) 0.13422(15) 0.0401(2) 0.0782(7) Uani d . 1 . .
    H H15 0.0358 0.1254 -0.0438 0.094 Uiso calc R 1 . .
    C C16 -0.0525(3) 0.09389(13) 0.0781(2) 0.0717(6) Uani d . 1 . .
    H H16 -0.1231 0.0574 0.0202 0.086 Uiso calc R 1 . .
    C C17 -0.0437(2) 0.10699(12) 0.2011(2) 0.0619(5) Uani d . 1 . .
    H H17 -0.1087 0.0796 0.2264 0.074 Uiso calc R 1 . .
    C C18 0.06135(19) 0.16075(11) 0.28790(17) 0.0499(4) Uani d . 1 . .
    H H18 0.0667 0.1693 0.3714 0.060 Uiso calc R 1 . .
loop_
    _atom_site_aniso_label
    _atom_site_aniso_U_11
    _atom_site_aniso_U_22
    _atom_site_aniso_U_33
    _atom_site_aniso_U_12
    _atom_site_aniso_U_13
    _atom_site_aniso_U_23
    Cl1 0.0758(4) 0.0599(3) 0.0810(4) 0.0093(2) 0.0277(3) 0.0260(3)
    N1 0.0408(8) 0.0370(8) 0.0583(9) -0.0040(6) 0.0007(7) -0.0097(7)
    O1 0.0437(7) 0.0348(6) 0.0701(8) -0.0018(5) 0.0034(6) -0.0062(6)
    O2 0.0600(8) 0.0724(9) 0.0500(7) 0.0001(7) 0.0246(6) 0.0108(6)
    O3 0.0396(6) 0.0591(7) 0.0424(6) 0.0039(5) 0.0127(5) 0.0059(5)
    C1 0.0350(8) 0.0384(9) 0.0528(9) -0.0012(6) 0.0095(7) -0.0072(7)
    C2 0.0370(8) 0.0392(8) 0.0407(8) -0.0041(6) 0.0126(7) -0.0051(6)
    C3 0.0355(8) 0.0392(8) 0.0395(8) -0.0040(6) 0.0152(7) -0.0057(6)
    C4 0.0362(8) 0.0400(8) 0.0427(8) -0.0010(6) 0.0145(7) -0.0050(7)
    C5 0.0426(9) 0.0419(9) 0.0486(9) -0.0011(7) 0.0178(7) -0.0018(7)
    C6 0.0515(10) 0.0491(10) 0.0568(10) 0.0070(8) 0.0218(9) 0.0085(8)
    C7 0.0559(11) 0.0654(13) 0.0508(10) 0.0066(9) 0.0018(9) 0.0056(9)
    C8 0.0521(11) 0.0556(11) 0.0571(11) -0.0020(9) -0.0007(9) -0.0076(9)
    C9 0.0382(8) 0.0423(9) 0.0477(9) 0.0008(7) 0.0079(7) -0.0049(7)
    C10 0.0413(8) 0.0349(8) 0.0405(8) -0.0062(6) 0.0115(7) -0.0048(6)
    C11 0.0442(10) 0.0760(14) 0.0559(11) 0.0132(9) 0.0121(9) 0.0111(10)
    C12 0.0518(13) 0.133(2) 0.0645(14) -0.0043(14) 0.0072(11) -0.0217(15)
    C13 0.0406(8) 0.0347(8) 0.0398(8) -0.0046(6) 0.0127(7) -0.0029(6)
    C14 0.0770(13) 0.0589(12) 0.0531(10) -0.0188(10) 0.0352(10) -0.0146(9)
    C15 0.1034(18) 0.0738(15) 0.0521(12) -0.0204(13) 0.0283(12) -0.0255(10)
    C16 0.0731(14) 0.0518(12) 0.0663(13) -0.0210(10) 0.0073(11) -0.0175(10)
    C17 0.0506(11) 0.0514(11) 0.0736(13) -0.0162(8) 0.0171(10) 0.0005(9)
    C18 0.0511(10) 0.0508(10) 0.0450(9) -0.0105(8) 0.0181(8) -0.0008(7)
_geom_special_details
;
All e.s.d.'s (except the e.s.d. in the dihedral angle between two l.s. planes)
are estimated using the full covariance matrix. The cell e.s.d.'s are taken
into account individually in the estimation of e.s.d.'s in distances, angles
and torsion angles; correlations between e.s.d.'s in cell parameters are only
used when they are defined by crystal symmetry. An approximate (isotropic)
treatment of cell e.s.d.'s is used for estimating e.s.d.'s involving l.s.
planes.
;
loop_
    _geom_bond_atom_site_label_1
    _geom_bond_atom_site_label_2
    _geom_bond_site_symmetry_2
    _geom_bond_distance
    _geom_bond_publ_flag
    Cl1 C6 . 1.7424(19) ?
    N1 C1 . 1.359(2) ?
    N1 C9 . 1.378(2) ?
    N1 H1 . 0.88(2) ?
    O1 C1 . 1.237(2) ?
    O2 C10 . 1.193(2) ?
    O3 C10 . 1.330(2) ?
    O3 C11 . 1.454(2) ?
    C1 C2 . 1.453(2) ?
    C2 C3 . 1.357(2) ?
    C2 C10 . 1.501(2) ?
    C3 C4 . 1.453(2) ?
    C3 C13 . 1.490(2) ?
    C4 C9 . 1.405(2) ?
    C4 C5 . 1.406(2) ?
    C5 C6 . 1.365(2) ?
    C5 H5 . 0.93 ?
    C6 C7 . 1.389(3) ?
    C7 C8 . 1.365(3) ?
    C7 H7 . 0.93 ?
    C8 C9 . 1.393(2) ?
    C8 H8 . 0.93 ?
    C11 C12 . 1.490(3) ?
    C11 H11A . 0.97 ?
    C11 H11B . 0.97 ?
    C12 H12A . 0.96 ?
    C12 H12B . 0.96 ?
    C12 H12C . 0.96 ?
    C13 C18 . 1.382(2) ?
    C13 C14 . 1.388(2) ?
    C14 C15 . 1.386(3) ?
    C14 H14 . 0.93 ?
    C15 C16 . 1.367(3) ?
    C15 H15 . 0.93 ?
    C16 C17 . 1.367(3) ?
    C16 H16 . 0.93 ?
    C17 C18 . 1.381(3) ?
    C17 H17 . 0.93 ?
    C18 H18 . 0.93 ?
loop_
    _geom_angle_atom_site_label_1
    _geom_angle_atom_site_label_2
    _geom_angle_atom_site_label_3
    _geom_angle_site_symmetry_1
    _geom_angle_site_symmetry_3
    _geom_angle
    _geom_angle_publ_flag
    C1 N1 C9 . . 124.83(14) ?
    C1 N1 H1 . . 115.4(14) ?
    C9 N1 H1 . . 119.8(14) ?
    C10 O3 C11 . . 117.05(13) ?
    O1 C1 N1 . . 121.80(15) ?
    O1 C1 C2 . . 122.91(15) ?
    N1 C1 C2 . . 115.28(15) ?
    C3 C2 C1 . . 122.95(15) ?
    C3 C2 C10 . . 122.83(14) ?
    C1 C2 C10 . . 114.18(14) ?
    C2 C3 C4 . . 119.12(14) ?
    C2 C3 C13 . . 119.56(14) ?
    C4 C3 C13 . . 121.31(14) ?
    C9 C4 C5 . . 118.23(15) ?
    C9 C4 C3 . . 117.95(14) ?
    C5 C4 C3 . . 123.80(14) ?
    C6 C5 C4 . . 119.94(16) ?
    C6 C5 H5 . . 120.0 ?
    C4 C5 H5 . . 120.0 ?
    C5 C6 C7 . . 121.72(17) ?
    C5 C6 Cl1 . . 119.97(15) ?
    C7 C6 Cl1 . . 118.31(15) ?
    C8 C7 C6 . . 119.16(18) ?
    C8 C7 H7 . . 120.4 ?
    C6 C7 H7 . . 120.4 ?
    C7 C8 C9 . . 120.70(18) ?
    C7 C8 H8 . . 119.6 ?
    C9 C8 H8 . . 119.6 ?
    N1 C9 C8 . . 119.95(16) ?
    N1 C9 C4 . . 119.80(15) ?
    C8 C9 C4 . . 120.24(16) ?
    O2 C10 O3 . . 125.10(15) ?
    O2 C10 C2 . . 124.65(15) ?
    O3 C10 C2 . . 110.23(13) ?
    O3 C11 C12 . . 111.10(18) ?
    O3 C11 H11A . . 109.4 ?
    C12 C11 H11A . . 109.4 ?
    O3 C11 H11B . . 109.4 ?
    C12 C11 H11B . . 109.4 ?
    H11A C11 H11B . . 108.0 ?
    C11 C12 H12A . . 109.5 ?
    C11 C12 H12B . . 109.5 ?
    H12A C12 H12B . . 109.5 ?
    C11 C12 H12C . . 109.5 ?
    H12A C12 H12C . . 109.5 ?
    H12B C12 H12C . . 109.5 ?
    C18 C13 C14 . . 118.65(15) ?
    C18 C13 C3 . . 121.14(14) ?
    C14 C13 C3 . . 120.06(14) ?
    C15 C14 C13 . . 120.29(18) ?
    C15 C14 H14 . . 119.9 ?
    C13 C14 H14 . . 119.9 ?
    C16 C15 C14 . . 120.11(19) ?
    C16 C15 H15 . . 119.9 ?
    C14 C15 H15 . . 119.9 ?
    C15 C16 C17 . . 120.18(18) ?
    C15 C16 H16 . . 119.9 ?
    C17 C16 H16 . . 119.9 ?
    C16 C17 C18 . . 120.24(19) ?
    C16 C17 H17 . . 119.9 ?
    C18 C17 H17 . . 119.9 ?
    C17 C18 C13 . . 120.53(17) ?
    C17 C18 H18 . . 119.7 ?
    C13 C18 H18 . . 119.7 ?
loop_
    _geom_torsion_atom_site_label_1
    _geom_torsion_atom_site_label_2
    _geom_torsion_atom_site_label_3
    _geom_torsion_atom_site_label_4
    _geom_torsion_site_symmetry_1
    _geom_torsion_site_symmetry_2
    _geom_torsion_site_symmetry_3
    _geom_torsion_site_symmetry_4
    _geom_torsion
    _geom_torsion_publ_flag
    C9 N1 C1 O1 . . . . 176.16(17) ?
    C9 N1 C1 C2 . . . . -2.6(3) ?
    O1 C1 C2 C3 . . . . -178.45(16) ?
    N1 C1 C2 C3 . . . . 0.3(2) ?
    O1 C1 C2 C10 . . . . -0.6(2) ?
    N1 C1 C2 C10 . . . . 178.23(15) ?
    C1 C2 C3 C4 . . . . 1.4(2) ?
    C10 C2 C3 C4 . . . . -176.30(14) ?
    C1 C2 C3 C13 . . . . -179.62(14) ?
    C10 C2 C3 C13 . . . . 2.7(2) ?
    C2 C3 C4 C9 . . . . -1.0(2) ?
    C13 C3 C4 C9 . . . . -179.99(14) ?
    C2 C3 C4 C5 . . . . 177.38(15) ?
    C13 C3 C4 C5 . . . . -1.6(2) ?
    C9 C4 C5 C6 . . . . 1.5(2) ?
    C3 C4 C5 C6 . . . . -176.91(15) ?
    C4 C5 C6 C7 . . . . -0.8(3) ?
    C4 C5 C6 Cl1 . . . . 179.98(13) ?
    C5 C6 C7 C8 . . . . -0.4(3) ?
    Cl1 C6 C7 C8 . . . . 178.89(17) ?
    C6 C7 C8 C9 . . . . 0.7(3) ?
    C1 N1 C9 C8 . . . . -175.35(18) ?
    C1 N1 C9 C4 . . . . 3.1(3) ?
    C7 C8 C9 N1 . . . . 178.5(2) ?
    C7 C8 C9 C4 . . . . 0.1(3) ?
    C5 C4 C9 N1 . . . . -179.57(16) ?
    C3 C4 C9 N1 . . . . -1.1(2) ?
    C5 C4 C9 C8 . . . . -1.2(3) ?
    C3 C4 C9 C8 . . . . 177.35(16) ?
    C11 O3 C10 O2 . . . . 0.5(2) ?
    C11 O3 C10 C2 . . . . 178.93(14) ?
    C3 C2 C10 O2 . . . . -104.7(2) ?
    C1 C2 C10 O2 . . . . 77.4(2) ?
    C3 C2 C10 O3 . . . . 76.87(19) ?
    C1 C2 C10 O3 . . . . -101.02(16) ?
    C10 O3 C11 C12 . . . . 82.5(2) ?
    C2 C3 C13 C18 . . . . -111.20(19) ?
    C4 C3 C13 C18 . . . . 67.7(2) ?
    C2 C3 C13 C14 . . . . 64.3(2) ?
    C4 C3 C13 C14 . . . . -116.78(19) ?
    C18 C13 C14 C15 . . . . -0.2(3) ?
    C3 C13 C14 C15 . . . . -175.75(19) ?
    C13 C14 C15 C16 . . . . -0.1(4) ?
    C14 C15 C16 C17 . . . . 0.3(4) ?
    C15 C16 C17 C18 . . . . -0.3(4) ?
    C16 C17 C18 C13 . . . . 0.1(3) ?
    C14 C13 C18 C17 . . . . 0.2(3) ?
    C3 C13 C18 C17 . . . . 175.69(17) ?
loop_
    _geom_hbond_atom_site_label_D
    _geom_hbond_atom_site_label_H
    _geom_hbond_atom_site_label_A
    _geom_hbond_site_symmetry_A
    _geom_hbond_distance_DH
    _geom_hbond_distance_HA
    _geom_hbond_distance_DA
    _geom_hbond_angle_DHA
    _geom_hbond_publ_flag
    N1 H1 O1 3_666 0.88(2) 1.89(2) 2.763(2) 178(2) yes
    C11 H11A O2 3_565 0.97 2.51 3.420(3) 157 n
    C17 H17 O1 2_545 0.93 2.51 3.299(3) 143 n
    C18 H18 O2 4_566 0.93 2.53 3.317(2) 142 n
