# Supplementary material for: Ethyl 6-chloro-2-oxo-4-phenyl-1,2-dihydro­quinoline-3-carboxyl­ate
Source: Acta Crystallogr Sect E Struct Rep Online. 2009 Nov 4;65(Pt 12):o2987. doi: 10.1107/S1600536809045425 (PMC2972051; doi:10.1107/S1600536809045425)
Supplement: Supplementary file 2 [file e-65-o2987-Isup2.hkl]

# 
# h,k,l, Fc-squared, Fo-squared, sigma(Fo-squared) and status flag 
# 
data_I
_shelx_title '  P21/c' 
_shelx_refln_list_code          4 
_shelx_F_calc_maximum      180.70 
_exptl_crystal_F_000       680.00 
_reflns_d_resolution_high  0.7697 
 
loop_ 
 _symmetry_equiv_pos_as_xyz 
 'x, y, z' 
 '-x, y+1/2, -z+1/2' 
 '-x, -y, -z' 
 'x, -y-1/2, z-1/2' 
 
_cell_length_a    10.1757 
_cell_length_b    15.6287 
_cell_length_c    11.2818 
_cell_angle_alpha  90.000 
_cell_angle_beta  115.463 
_cell_angle_gamma  90.000 
 
_shelx_F_squared_multiplier     1.000 
 
loop_ 
 _refln_index_h 
 _refln_index_k 
 _refln_index_l 
 _refln_F_squared_calc 
 _refln_F_squared_meas 
 _refln_F_squared_sigma 
 _refln_observed_status 
   1   0   0      644.91      668.41     12.13 o 
   2   0   0    14341.15    12764.01    512.94 o 
   3   0   0     1259.75     1283.44     17.44 o 
   4   0   0      214.56      206.52      4.90 o 
   5   0   0        0.62       -0.12      0.80 o 
   6   0   0      294.24      291.23      5.58 o 
   7   0   0       84.18       92.74      3.23 o 
   8   0   0      268.93      259.28      7.73 o 
   9   0   0        4.99        7.10      2.96 o 
  10   0   0      127.95      118.94      8.35 o 
  11   0   0        1.23        3.69      3.23 o 
   1   1   0     6225.85     6244.99     60.30 o 
   2   1   0     1126.68     1152.07     24.11 o 
   3   1   0       55.52       48.80      1.07 o 
   4   1   0       24.02       22.17      0.87 o 
   5   1   0       19.33       14.95      0.88 o 
   6   1   0      196.54      192.84      3.13 o 
   7   1   0       14.78       16.00      1.27 o 
   8   1   0       52.93       59.08      2.30 o 
   9   1   0      287.18      294.69      8.87 o 
  10   1   0       32.44       28.75      3.19 o 
  11   1   0       18.68       19.57      4.31 o 
   0   2   0      462.27      413.93      6.11 o 
   1   2   0        6.80        5.53      0.56 o 
   2   2   0     2369.82     2432.56     19.19 o 
   3   2   0        1.53        3.32      0.98 o 
   4   2   0       48.07       42.67      1.16 o 
   5   2   0      938.63     1021.77      8.98 o 
   6   2   0      442.32      448.27      5.23 o 
   7   2   0        5.28        9.80      1.16 o 
   8   2   0      162.47      165.57      3.84 o 
   9   2   0      698.14      677.63     18.35 o 
  10   2   0       75.63       77.80      4.84 o 
  11   2   0        7.22        7.71      2.37 o 
   1   3   0      105.55      101.97      1.50 o 
   2   3   0      991.50      916.01      7.67 o 
   3   3   0       44.44       52.09      1.11 o 
   4   3   0       50.95       52.01      1.45 o 
   5   3   0      896.28      907.75      8.21 o 
   6   3   0       29.33       30.96      1.92 o 
   7   3   0       60.91       67.67      2.27 o 
   8   3   0        4.40        2.82      1.37 o 
   9   3   0        1.30        2.28      1.61 o 
  10   3   0       69.18       82.35      5.78 o 
  11   3   0        6.45        8.01      3.66 o 
   0   4   0     8562.05     8861.77     85.18 o 
   1   4   0    16654.78    17027.39    211.58 o 
   2   4   0     2780.96     2827.62     20.20 o 
   3   4   0       42.98       69.25      1.29 o 
   4   4   0      374.33      438.33      4.55 o 
   5   4   0        6.17        5.28      0.81 o 
   6   4   0       51.26       60.40      2.37 o 
   7   4   0        2.02        1.87      0.94 o 
   8   4   0       44.88       46.77      2.14 o 
   9   4   0        4.55        3.37      1.36 o 
  10   4   0        0.01       -0.79      2.86 o 
  11   4   0       19.44       18.44      4.51 o 
   1   5   0      209.47      218.08      2.41 o 
   2   5   0      265.63      286.65      3.02 o 
   3   5   0     3235.40     3403.29     30.12 o 
   4   5   0      309.00      348.62      3.89 o 
   5   5   0     1296.98     1323.46     12.67 o 
   6   5   0      289.02      293.05      4.77 o 
   7   5   0       16.78       16.67      1.61 o 
   8   5   0        2.83        2.17      1.19 o 
   9   5   0        7.12        9.55      2.32 o 
  10   5   0       30.98       35.75      5.33 o 
  11   5   0        3.59        6.25      3.60 o 
   0   6   0        4.95        9.06      0.81 o 
   1   6   0     2033.38     2179.13     16.08 o 
   2   6   0       24.98       29.65      0.85 o 
   3   6   0      162.95      142.24      2.08 o 
   4   6   0      314.66      347.53      4.77 o 
   5   6   0        2.06        3.26      0.83 o 
   6   6   0        2.28        0.65      0.85 o 
   7   6   0      106.55       98.04      3.40 o 
   8   6   0      211.59      205.25      5.20 o 
   9   6   0        0.53        1.10      1.68 o 
  10   6   0        0.02        2.30      4.95 o 
  11   6   0        3.27        7.86      3.78 o 
   1   7   0      620.47      676.75      6.06 o 
   2   7   0     1139.42     1284.16     10.34 o 
   3   7   0      453.53      481.55      5.62 o 
   4   7   0      916.90      884.93      9.17 o 
   5   7   0       37.10       26.54      2.23 o 
   6   7   0      531.68      553.79      8.64 o 
   7   7   0        4.41        2.41      1.29 o 
   8   7   0       77.18       69.72      3.75 o 
   9   7   0       70.38       80.03      4.14 o 
  10   7   0        2.35        2.73      2.20 o 
   0   8   0     2066.35     2289.73     24.37 o 
   1   8   0       51.42       50.17      1.24 o 
   2   8   0      373.93      360.56      4.76 o 
   3   8   0      530.15      528.96      6.55 o 
   4   8   0      488.55      495.17      7.58 o 
   5   8   0        6.82        2.55      1.15 o 
   6   8   0        1.83        2.60      1.31 o 
   7   8   0        4.02        3.31      1.44 o 
   8   8   0        9.78        6.83      2.36 o 
   9   8   0       16.55       21.77      2.58 o 
  10   8   0        0.09        2.63      2.46 o 
   1   9   0       17.70       26.84      1.01 o 
   2   9   0       60.53       59.73      1.85 o 
   3   9   0       38.48       46.93      2.17 o 
   4   9   0     1167.21     1158.12     13.92 o 
   5   9   0        9.25        7.81      1.45 o 
   6   9   0      522.21      513.09      8.71 o 
   7   9   0      528.25      510.94      9.03 o 
   8   9   0      183.35      180.35      7.45 o 
   9   9   0       23.71       32.64      4.41 o 
  10   9   0       18.28       17.04      3.19 o 
   0  10   0     1103.19     1134.64     13.89 o 
   1  10   0      262.19      253.39      4.06 o 
   2  10   0      161.11      156.67      3.14 o 
   3  10   0        0.56        0.24      1.04 o 
   4  10   0      264.41      276.13      5.73 o 
   5  10   0       54.51       58.00      2.77 o 
   6  10   0      733.23      717.11     10.99 o 
   7  10   0        2.83        3.49      1.59 o 
   8  10   0       10.62       16.68      2.51 o 
   9  10   0       14.37       11.22      2.78 o 
  10  10   0       17.09       20.30      3.54 o 
   1  11   0        6.09        4.88      0.96 o 
   2  11   0      765.89      728.17      8.48 o 
   3  11   0       68.19       71.43      2.83 o 
   4  11   0        0.49        0.01      1.34 o 
   5  11   0      625.02      607.90      9.77 o 
   6  11   0      158.54      165.99      4.95 o 
   7  11   0       53.06       44.65      2.88 o 
   8  11   0       19.25       14.61      2.55 o 
   9  11   0       18.86       20.43      2.79 o 
  10  11   0       24.17       37.64      5.82 o 
   0  12   0       64.61       50.80      3.29 o 
   1  12   0      134.21      116.59      3.44 o 
   2  12   0      605.99      589.19      8.82 o 
   3  12   0      702.78      635.87      9.62 o 
   4  12   0      171.03      160.10      4.62 o 
   5  12   0        0.54        1.07      1.45 o 
   6  12   0       11.76       11.83      2.18 o 
   7  12   0       46.81       49.49      3.04 o 
   8  12   0        0.27       -0.39      1.78 o 
   9  12   0        0.86       -0.91      2.95 o 
   1  13   0       64.51       61.22      2.62 o 
   2  13   0       99.54      103.43      4.41 o 
   3  13   0        6.59       10.89      2.98 o 
   4  13   0       27.08       25.52      2.23 o 
   5  13   0      190.44      197.72      5.54 o 
   6  13   0       26.25       29.29      3.73 o 
   7  13   0       46.81       51.38      3.17 o 
   8  13   0        0.60        2.78      2.34 o 
   9  13   0        4.06        5.17      3.10 o 
   0  14   0       78.18       73.13      4.20 o 
   1  14   0        9.25       10.02      1.81 o 
   2  14   0      255.08      240.41      6.96 o 
   3  14   0       27.72       16.10      2.39 o 
   4  14   0       27.27       31.71      2.84 o 
   5  14   0        0.06        3.12      1.48 o 
   6  14   0        0.05        0.60      1.60 o 
   7  14   0       28.18       31.42      3.14 o 
   8  14   0        6.23        9.72      2.51 o 
   1  15   0        9.72        8.56      1.82 o 
   2  15   0       48.50       35.19      2.96 o 
   3  15   0       48.94       45.80      3.36 o 
   4  15   0      112.01      106.72      5.01 o 
   5  15   0       13.15       17.67      2.46 o 
   6  15   0       90.26       88.72      4.88 o 
   7  15   0       12.62       17.73      2.68 o 
   8  15   0        0.27       -1.16      2.89 o 
   0  16   0       83.02       83.35      8.26 o 
   1  16   0       14.90       17.93      3.73 o 
   2  16   0       25.34       26.94      3.76 o 
   3  16   0        1.57       -0.64      1.69 o 
   4  16   0        4.17        3.95      2.66 o 
   5  16   0       19.83       21.89      2.73 o 
   6  16   0       74.65       89.40      5.95 o 
   7  16   0        1.26        0.71      4.36 o 
   1  17   0        7.87        6.96      3.73 o 
   2  17   0        3.27       -1.41      1.91 o 
   3  17   0        0.97        0.91      1.81 o 
   4  17   0        5.18        6.37      2.62 o 
   5  17   0       16.44       18.28      2.70 o 
   6  17   0        7.80        7.07      2.48 o 
   0  18   0       35.97       48.88      7.37 o 
   1  18   0       77.73       79.39      6.32 o 
   2  18   0        3.44        0.02      1.80 o 
   3  18   0       54.54       48.66      3.83 o 
   4  18   0        0.38        2.82      1.94 o 
   5  18   0        0.91        1.81      2.17 o 
   1  19   0        0.23        1.24      5.85 o 
   2  19   0        1.74        0.18      2.74 o 
   3  19   0        6.48        5.90      2.17 o 
   4  19   0        3.57        7.53      2.77 o 
   0  20   0        8.93       18.65      5.18 o 
   1  20   0       11.81        8.53      5.15 o 
 -12   1   1        0.54        2.86      2.49 o 
 -11   1   1       27.66       28.62      3.47 o 
 -10   1   1      302.00      306.06      7.84 o 
  -9   1   1       26.73       21.22      1.93 o 
  -8   1   1      207.16      199.43      5.83 o 
  -7   1   1       50.93       47.40      2.21 o 
  -6   1   1      284.33      280.89      4.22 o 
  -5   1   1      708.05      660.37      6.99 o 
  -4   1   1     1519.13     1545.90     16.34 o 
  -3   1   1     7899.62     8200.77     55.91 o 
  -2   1   1       25.27       28.26      0.65 o 
  -1   1   1     1206.20     1337.29     10.62 o 
   0   1   1      141.65      133.40      1.68 o 
   1   1   1      403.92      428.63      3.98 o 
   2   1   1      287.32      244.38      2.56 o 
   3   1   1      817.72      829.93      7.68 o 
   4   1   1     3915.94     4113.06     29.05 o 
   5   1   1      989.84      941.32      9.22 o 
   6   1   1      693.73      658.73      7.47 o 
   7   1   1      490.70      483.81     16.64 o 
   8   1   1        0.03        3.20      2.58 o 
   9   1   1        4.20       12.01      3.12 o 
  10   1   1        0.16        3.60      2.30 o 
  11   1   1        0.66        4.10      2.32 o 
 -12   2   1        9.48       19.05      4.39 o 
 -11   2   1       45.11       55.32      5.21 o 
 -10   2   1       19.05       20.14      2.33 o 
  -9   2   1      608.06      618.20      9.74 o 
  -8   2   1       23.73       24.60      1.59 o 
  -7   2   1     1139.18     1143.42     11.85 o 
  -6   2   1        0.51        1.78      0.89 o 
  -5   2   1      213.82      227.34      3.08 o 
  -4   2   1      199.36      172.57      2.36 o 
  -3   2   1      967.28      994.79      7.96 o 
  -2   2   1      263.83      256.33      3.01 o 
  -1   2   1      230.66      240.41      2.25 o 
   0   2   1     4323.15     4519.13     37.91 o 
   1   2   1     5615.59     5857.47     40.12 o 
   2   2   1       67.43       74.54      1.43 o 
   3   2   1       57.47       63.79      1.65 o 
   4   2   1      778.04      887.22      8.47 o 
   5   2   1      152.23      150.94      2.81 o 
   6   2   1      321.63      358.98      5.03 o 
   7   2   1        3.87        3.58      1.11 o 
   8   2   1     1527.99     1500.48     19.45 o 
   9   2   1       27.97       28.87      3.05 o 
  10   2   1       62.08       59.78      7.22 o 
  11   2   1        1.89       -2.29      3.32 o 
 -12   3   1       30.79       23.40      4.66 o 
 -11   3   1        2.66        2.77      3.17 o 
 -10   3   1      115.31      111.73      4.64 o 
  -9   3   1       38.43       38.93      2.09 o 
  -8   3   1        6.82        8.42      1.18 o 
  -7   3   1       89.71       88.68      2.60 o 
  -6   3   1      255.59      244.24      4.10 o 
  -5   3   1     3316.11     3481.73     25.50 o 
  -4   3   1     3609.39     3819.27     27.40 o 
  -3   3   1      485.52      471.93      5.09 o 
  -2   3   1     3142.73     3216.97     25.01 o 
  -1   3   1       33.23       41.58      0.80 o 
   0   3   1       14.77        7.53      0.47 o 
   1   3   1       99.73      111.66      1.53 o 
   2   3   1      792.82      822.24      7.29 o 
   3   3   1      622.08      687.03      6.13 o 
   4   3   1       41.62       62.31      1.68 o 
   5   3   1      342.61      298.83      5.21 o 
   6   3   1      416.59      376.26     13.58 o 
   7   3   1        3.36        2.13      0.96 o 
   8   3   1        2.45        2.66      1.91 o 
   9   3   1       18.68       19.13      2.71 o 
  10   3   1       10.51       12.43      3.72 o 
  11   3   1       19.53       23.04      4.72 o 
 -11   4   1        0.79        1.65      3.08 o 
 -10   4   1        7.85        9.42      2.38 o 
  -9   4   1        2.02        2.65      1.17 o 
  -8   4   1       68.71       73.54      2.34 o 
  -7   4   1       12.96       11.77      1.06 o 
  -6   4   1      382.14      426.94      5.90 o 
  -5   4   1       64.68       76.89      2.12 o 
  -4   4   1      536.43      584.32      6.48 o 
  -3   4   1      374.92      365.71      4.35 o 
  -2   4   1      518.94      491.17      4.40 o 
  -1   4   1       30.31       33.51      1.05 o 
   0   4   1     7212.91     7521.43     56.75 o 
   1   4   1      141.13      134.84      2.09 o 
   2   4   1     5773.86     6063.15     45.34 o 
   3   4   1     2704.74     3066.76     24.11 o 
   4   4   1      392.95      436.92      5.11 o 
   5   4   1        4.43        3.90      0.72 o 
   6   4   1      197.54      198.23      4.34 o 
   7   4   1      176.84      168.06      4.17 o 
   8   4   1        0.41       -0.42      1.32 o 
   9   4   1       84.90       84.31      4.82 o 
  10   4   1       43.15       45.96      5.79 o 
  11   4   1        3.96        8.90      3.69 o 
 -11   5   1       11.89       16.79      4.42 o 
 -10   5   1        9.71       11.84      1.93 o 
  -9   5   1      219.03      220.75      5.54 o 
  -8   5   1      388.74      384.35      6.32 o 
  -7   5   1      592.10      598.95      7.88 o 
  -6   5   1      146.45      150.74      3.65 o 
  -5   5   1       68.45       91.02      2.33 o 
  -4   5   1     1168.00     1096.32     10.50 o 
  -3   5   1      645.66      624.84      6.53 o 
  -2   5   1       59.76       67.40      1.26 o 
  -1   5   1     3196.77     3243.42     23.00 o 
   0   5   1      200.53      225.29      2.48 o 
   1   5   1      498.49      539.35      5.58 o 
   2   5   1     4928.40     5416.75     41.95 o 
   3   5   1     4051.68     4342.74     33.43 o 
   4   5   1        0.43        1.87      0.83 o 
   5   5   1      275.73      260.80      4.69 o 
   6   5   1      247.77      234.36      4.21 o 
   7   5   1        1.62        2.51      1.69 o 
   8   5   1       29.18       24.96      2.93 o 
   9   5   1       62.94       55.27      4.10 o 
  10   5   1       35.90       41.99      5.76 o 
  11   5   1       42.36       38.49      5.94 o 
 -11   6   1        5.84        7.47      3.69 o 
 -10   6   1        7.48       15.40      2.24 o 
  -9   6   1       12.21       15.64      1.83 o 
  -8   6   1      245.90      239.23      5.61 o 
  -7   6   1      196.64      187.22      3.99 o 
  -6   6   1      824.01      860.49      9.68 o 
  -5   6   1      231.42      240.71      4.01 o 
  -4   6   1       91.16       88.08      2.64 o 
  -3   6   1      576.93      594.32      5.53 o 
  -2   6   1      689.16      681.38      6.07 o 
  -1   6   1      846.75      894.10      7.45 o 
   0   6   1       35.64       50.09      1.07 o 
   1   6   1     2892.91     2923.79     23.67 o 
   2   6   1        8.63        4.04      0.82 o 
   3   6   1       10.39       18.52      0.85 o 
   4   6   1       21.48       14.18      0.83 o 
   5   6   1        0.44        0.02      0.87 o 
   6   6   1       39.58       36.94      2.54 o 
   7   6   1       84.39       82.62      3.73 o 
   8   6   1      242.81      250.11      8.44 o 
   9   6   1        1.87        1.18      1.85 o 
  10   6   1       37.12       39.67      3.75 o 
 -11   7   1        5.49       12.28      4.11 o 
 -10   7   1       49.07       59.70      3.76 o 
  -9   7   1        4.99        9.49      3.14 o 
  -8   7   1        0.32        0.49      1.29 o 
  -7   7   1       81.08       76.34      3.08 o 
  -6   7   1        2.41        3.00      1.97 o 
  -5   7   1      311.60      318.83      4.85 o 
  -4   7   1      158.73      158.20      3.01 o 
  -3   7   1      954.11     1010.66      8.63 o 
  -2   7   1      513.95      567.50      5.44 o 
  -1   7   1       46.06       41.86      1.25 o 
   0   7   1      420.37      432.60      4.60 o 
   1   7   1     1881.29     2121.64     18.00 o 
   2   7   1       50.29       56.01      1.67 o 
   3   7   1        4.58        9.60      0.65 o 
   4   7   1      148.26      160.83      3.85 o 
   5   7   1      605.78      539.43     25.59 o 
   6   7   1        0.77        0.20      0.95 o 
   7   7   1        3.50        2.18      2.48 o 
   8   7   1       11.56        9.84      3.06 o 
   9   7   1       39.68       48.13      4.15 o 
  10   7   1        0.06        2.25      2.02 o 
 -11   8   1        0.01        4.67      2.70 o 
 -10   8   1       11.46       15.27      2.44 o 
  -9   8   1        1.85        1.83      1.39 o 
  -8   8   1       40.48       44.77      2.67 o 
  -7   8   1       53.99       67.37      3.02 o 
  -6   8   1        4.46        4.16      1.26 o 
  -5   8   1       21.07       24.98      1.83 o 
  -4   8   1      196.63      206.97      4.50 o 
  -3   8   1      150.27      178.80      2.63 o 
  -2   8   1     1027.98     1050.60      9.01 o 
  -1   8   1      979.23     1003.21      8.60 o 
   0   8   1      795.79      873.32      7.63 o 
   1   8   1     3208.44     3226.72     26.45 o 
   2   8   1       13.07       21.40      1.34 o 
   3   8   1      708.00      652.42      7.44 o 
   4   8   1      219.05      226.67      6.08 o 
   5   8   1        9.07        9.47      1.50 o 
   6   8   1       39.95       41.07      2.35 o 
   7   8   1       13.61       11.49      1.96 o 
   8   8   1       78.52       77.61      5.02 o 
   9   8   1        0.44        3.97      2.22 o 
  10   8   1       24.85       23.55      3.22 o 
 -11   9   1        0.42       -5.30      3.54 o 
 -10   9   1       42.93       46.63      3.65 o 
  -9   9   1        0.37        0.81      1.69 o 
  -8   9   1      157.68      159.19      4.95 o 
  -7   9   1       88.11       82.78      3.49 o 
  -6   9   1       70.60       68.04      3.49 o 
  -5   9   1       30.76       34.18      2.14 o 
  -4   9   1       87.60       84.18      3.54 o 
  -3   9   1      302.09      293.78      5.37 o 
  -2   9   1       16.62       28.26      1.11 o 
  -1   9   1     1479.79     1600.75     12.89 o 
   0   9   1      514.67      557.35      5.58 o 
   1   9   1       65.52       49.82      1.70 o 
   2   9   1      220.88      236.05      3.92 o 
   3   9   1      682.38      670.40      9.29 o 
   4   9   1      261.22      243.91      5.25 o 
   5   9   1        2.64        5.34      1.52 o 
   6   9   1       11.37       15.22      2.51 o 
   7   9   1        0.84        0.44      1.72 o 
   8   9   1       27.61       34.43      2.97 o 
   9   9   1        1.43       -2.06      3.09 o 
  10   9   1        4.82        1.53      3.67 o 
 -10  10   1       29.27       27.97      3.91 o 
  -9  10   1       42.97       48.79      3.58 o 
  -8  10   1       22.56       24.99      2.31 o 
  -7  10   1      310.62      321.71      7.06 o 
  -6  10   1        0.51        0.81      1.44 o 
  -5  10   1      162.07      154.33      4.36 o 
  -4  10   1      258.48      234.48      5.15 o 
  -3  10   1       67.55       60.09      2.49 o 
  -2  10   1      242.02      219.49      3.76 o 
  -1  10   1       39.82       37.81      1.30 o 
   0  10   1     1128.34     1140.25     11.34 o 
   1  10   1       74.23       76.83      2.21 o 
   2  10   1      508.41      477.00      6.28 o 
   3  10   1      140.73      126.96      3.68 o 
   4  10   1      428.03      427.84      7.51 o 
   5  10   1      654.75      654.27     10.09 o 
   6  10   1      181.05      186.50      7.07 o 
   7  10   1       53.08       54.12      3.56 o 
   8  10   1       26.02       20.10      2.60 o 
   9  10   1        1.76        2.62      2.52 o 
 -10  11   1        2.93        3.44      2.19 o 
  -9  11   1        5.63        2.24      1.91 o 
  -8  11   1       40.54       42.64      2.89 o 
  -7  11   1      439.88      451.39      8.74 o 
  -6  11   1       47.80       50.90      2.89 o 
  -5  11   1        4.35        4.25      1.53 o 
  -4  11   1       63.85       62.85      2.80 o 
  -3  11   1       52.76       53.29      2.46 o 
  -2  11   1      195.65      200.15      3.73 o 
  -1  11   1      271.38      249.96      7.21 o 
   0  11   1      199.30      192.58      3.97 o 
   1  11   1      267.69      265.29      4.48 o 
   2  11   1        8.31       11.17      1.46 o 
   3  11   1      287.99      270.79      5.71 o 
   4  11   1        3.79        3.65      1.41 o 
   5  11   1        4.55        3.98      1.56 o 
   6  11   1       49.32       46.14      4.53 o 
   7  11   1       10.83        9.65      2.52 o 
   8  11   1       93.78       96.48      4.91 o 
   9  11   1        2.22        2.56      2.65 o 
  -9  12   1       45.28       53.72      3.96 o 
  -8  12   1       13.06       14.04      2.03 o 
  -7  12   1       14.11       13.33      1.98 o 
  -6  12   1        2.62        0.48      2.11 o 
  -5  12   1        3.24        2.88      1.53 o 
  -4  12   1      443.49      431.13      8.12 o 
  -3  12   1      281.76      289.07      5.92 o 
  -2  12   1       28.29       26.62      2.44 o 
  -1  12   1      124.42      115.36      3.42 o 
   0  12   1      162.31      150.88      3.99 o 
   1  12   1      283.20      294.79      4.92 o 
   2  12   1     1648.86     1534.87     17.60 o 
   3  12   1      109.14      102.49      3.61 o 
   4  12   1       22.52       24.75      2.11 o 
   5  12   1       23.86       27.29      2.52 o 
   6  12   1       34.75       39.49      2.71 o 
   7  12   1        0.34        0.57      2.58 o 
   8  12   1        2.82        2.79      2.11 o 
   9  12   1       37.90       49.37      9.61 o 
  -9  13   1        0.48       -0.99      1.97 o 
  -8  13   1        1.26        1.83      1.78 o 
  -7  13   1        0.01        0.79      1.62 o 
  -6  13   1       55.18       58.97      3.18 o 
  -5  13   1        7.91        6.84      1.67 o 
  -4  13   1      238.20      227.71      6.87 o 
  -3  13   1      225.35      215.73      6.88 o 
  -2  13   1       79.97       78.63      3.81 o 
  -1  13   1      148.56      139.09      3.95 o 
   0  13   1       21.82       23.23      1.84 o 
   1  13   1      437.65      398.38      7.12 o 
   2  13   1      819.83      766.77     13.55 o 
   3  13   1       87.36       84.90      3.38 o 
   4  13   1       57.70       53.49      3.27 o 
   5  13   1        5.29        7.51      1.69 o 
   6  13   1        4.27        5.41      1.96 o 
   7  13   1        5.23       11.05      2.33 o 
   8  13   1        0.08        3.95      2.11 o 
  -8  14   1        8.31        7.40      2.08 o 
  -7  14   1        1.81        4.27      1.74 o 
  -6  14   1        2.25        2.71      1.58 o 
  -5  14   1      126.56      107.49      5.04 o 
  -4  14   1       53.60       48.66      4.81 o 
  -3  14   1      379.28      353.17      8.77 o 
  -2  14   1      142.79      143.65      5.28 o 
  -1  14   1       69.84       65.44      3.47 o 
   0  14   1      107.32      107.63      6.29 o 
   1  14   1       68.60       67.44      3.67 o 
   2  14   1       71.19       50.27      3.35 o 
   3  14   1       30.82       29.15      2.66 o 
   4  14   1        7.46        8.67      2.08 o 
   5  14   1        0.70        5.53      1.67 o 
   6  14   1       39.83       40.57      3.33 o 
   7  14   1        1.99        7.17      2.33 o 
   8  14   1       12.36       16.50      3.50 o 
  -8  15   1       56.77       66.86      4.92 o 
  -7  15   1       12.54       13.23      2.69 o 
  -6  15   1       23.41       25.47      2.86 o 
  -5  15   1        8.55       10.93      2.34 o 
  -4  15   1        2.85        0.16      2.06 o 
  -3  15   1       23.76       26.57      2.70 o 
  -2  15   1      186.12      173.79      6.58 o 
  -1  15   1        0.11        1.10      1.45 o 
   0  15   1       73.08       63.41      4.18 o 
   1  15   1       94.54       79.13      4.62 o 
   2  15   1       13.86       15.27      2.42 o 
   3  15   1        1.68        3.83      1.58 o 
   4  15   1       34.06       35.31      4.71 o 
   5  15   1       15.17       19.48      4.43 o 
   6  15   1        0.85       -0.37      2.10 o 
   7  15   1       13.36       21.24      2.97 o 
  -7  16   1       64.26       69.26      4.64 o 
  -6  16   1        2.24        1.45      2.14 o 
  -5  16   1       25.54       23.55      2.88 o 
  -4  16   1        3.39        3.93      1.72 o 
  -3  16   1      135.66      108.94      5.11 o 
  -2  16   1        1.77        3.12      1.81 o 
  -1  16   1        3.89        7.23      1.85 o 
   0  16   1        8.90       14.96      3.11 o 
   1  16   1      222.08      191.06      6.53 o 
   2  16   1       16.92       14.84      2.38 o 
   3  16   1        2.33        2.40      1.93 o 
   4  16   1       17.12       20.15      2.66 o 
   5  16   1       10.27        9.13      2.37 o 
   6  16   1        8.88       12.43      4.53 o 
  -6  17   1       32.41       38.33      5.18 o 
  -5  17   1       12.42       14.85      3.65 o 
  -4  17   1       34.66       35.64      3.30 o 
  -3  17   1      153.23      136.25      5.86 o 
  -2  17   1        0.02        1.77      1.84 o 
  -1  17   1      111.75       96.40      6.57 o 
   0  17   1        8.24        8.22      4.11 o 
   1  17   1        0.72       -1.20      1.55 o 
   2  17   1        2.22       -0.43      2.37 o 
   3  17   1        0.61        3.24      1.81 o 
   4  17   1        6.83        4.65      2.03 o 
   5  17   1        0.34       -1.19      1.98 o 
   6  17   1       74.93       98.74     10.09 o 
  -5  18   1        2.08        8.16      2.40 o 
  -4  18   1        0.95        0.94      1.92 o 
  -3  18   1        8.39        9.24      2.46 o 
  -2  18   1        4.67        5.62      2.22 o 
  -1  18   1       38.95       37.69      6.05 o 
   0  18   1       27.83       30.22      4.22 o 
   1  18   1        0.02       -3.44      2.29 o 
   2  18   1        0.01       -1.68      2.62 o 
   3  18   1        5.21        5.53      2.22 o 
   4  18   1        4.35        7.72      2.36 o 
   5  18   1       26.55       35.26      4.29 o 
  -4  19   1       14.80       15.39      3.20 o 
  -3  19   1       43.56       51.74      4.10 o 
  -2  19   1       31.36       40.00      4.83 o 
  -1  19   1       40.85       51.13      5.40 o 
   0  19   1        7.82        9.70      4.42 o 
   1  19   1        9.75       12.37      3.70 o 
   2  19   1        1.54       -1.32      4.05 o 
   3  19   1        2.31        4.33      2.40 o 
   0  20   1        6.12        6.95      4.82 o 
   1  20   1       17.38       16.37      5.73 o 
 -12   0   2       57.11       47.69      6.37 o 
 -11   0   2        1.33        5.60      2.33 o 
 -10   0   2      321.20      335.35     12.36 o 
  -9   0   2      106.50       93.85      4.81 o 
  -8   0   2      215.99      203.11     11.67 o 
  -7   0   2      729.38      713.67     13.06 o 
  -6   0   2      104.55      126.10      3.33 o 
  -5   0   2     1986.21     2167.17     23.38 o 
  -4   0   2     1547.11     1802.11     19.37 o 
  -3   0   2     5588.63     5670.53     68.57 o 
  -2   0   2    12212.78    12737.08    164.34 o 
  -1   0   2    14758.01    14578.51    140.47 o 
   0   0   2      678.62      767.84     10.33 o 
   1   0   2     1853.39     1912.05     25.69 o 
   2   0   2     8719.46     9324.29     90.00 o 
   3   0   2       62.77       54.38      1.80 o 
   4   0   2        0.18        0.49      0.81 o 
   5   0   2      586.99      596.01      8.84 o 
   6   0   2       73.28       75.68      3.67 o 
   7   0   2      103.72       88.94      4.27 o 
   8   0   2      134.32      133.02      8.14 o 
   9   0   2       12.02        8.26      3.05 o 
  10   0   2        7.74       13.62      3.84 o 
  11   0   2       23.68       37.06      5.46 o 
 -12   1   2        6.03        6.66      2.64 o 
 -11   1   2      275.37      266.57      6.74 o 
 -10   1   2       72.58       72.12      4.41 o 
  -9   1   2        2.57        1.44      1.19 o 
  -8   1   2       42.98       44.05      1.97 o 
  -7   1   2      188.78      194.09      3.81 o 
  -6   1   2      199.54      206.12      3.46 o 
  -5   1   2       28.74       26.64      1.12 o 
  -4   1   2        8.60        5.74      0.55 o 
  -3   1   2    16321.06    17158.74    115.66 o 
  -2   1   2    32653.02    29204.19    440.97 o 
  -1   1   2      730.06      740.47      5.82 o 
   0   1   2     7080.82     7114.25    108.80 o 
   1   1   2       25.83       21.54      0.75 o 
   2   1   2      546.50      595.11      5.21 o 
   3   1   2      211.41      240.76      2.95 o 
   4   1   2      761.53      829.00      7.53 o 
   5   1   2       71.66       88.52      2.04 o 
   6   1   2      165.94      173.32      3.46 o 
   7   1   2       38.37       35.32      2.36 o 
   8   1   2        0.16       -0.76      1.59 o 
   9   1   2        2.76        5.90      2.22 o 
  10   1   2        3.35        0.52      2.04 o 
  11   1   2        1.14       -0.09      3.44 o 
 -12   2   2        7.76       12.11      2.92 o 
 -11   2   2        0.22        2.28      1.98 o 
 -10   2   2       58.65       55.78      2.99 o 
  -9   2   2      174.25      167.42      4.64 o 
  -8   2   2      568.45      513.10     12.52 o 
  -7   2   2      657.52      667.26      7.31 o 
  -6   2   2      129.70      126.63      2.36 o 
  -5   2   2       14.23       25.69      1.00 o 
  -4   2   2      303.70      299.97      3.36 o 
  -3   2   2      299.66      304.28      3.17 o 
  -2   2   2     1978.11     2032.29     14.75 o 
  -1   2   2     1581.95     1777.83     16.08 o 
   0   2   2      269.40      249.40      4.48 o 
   1   2   2     4023.80     4225.54     63.08 o 
   2   2   2     1769.80     1842.92     15.21 o 
   3   2   2      820.49      820.70      8.02 o 
   4   2   2      250.98      229.97      3.14 o 
   5   2   2       33.44       44.17      1.48 o 
   6   2   2      289.35      301.34      4.77 o 
   7   2   2      731.72      703.18     11.25 o 
   8   2   2      229.60      213.77      5.93 o 
   9   2   2        0.00        1.72      2.03 o 
  10   2   2        0.33        3.23      3.20 o 
 -12   3   2       42.05       36.66      5.79 o 
 -11   3   2       29.46       26.73      3.44 o 
 -10   3   2        0.14       -0.09      1.23 o 
  -9   3   2       17.79       17.34      1.53 o 
  -8   3   2      122.61      119.13      3.23 o 
  -7   3   2        0.06        2.18      0.92 o 
  -6   3   2      312.38      340.51      5.03 o 
  -5   3   2     1285.54     1253.96     10.48 o 
  -4   3   2      640.27      664.81      6.02 o 
  -3   3   2     1333.76     1395.09     10.81 o 
  -2   3   2     1246.26     1215.15      9.38 o 
  -1   3   2     4094.29     4119.43     35.70 o 
   0   3   2     6708.46     7174.31     53.08 o 
   1   3   2     2851.31     3113.77     22.08 o 
   2   3   2     1518.86     1718.60     12.08 o 
   3   3   2      466.45      490.72      4.59 o 
   4   3   2        3.77        5.49      0.77 o 
   5   3   2        0.06        0.15      0.65 o 
   6   3   2      268.05      256.94      4.99 o 
   7   3   2      775.46      731.81     11.62 o 
   8   3   2       12.86       11.38      1.98 o 
   9   3   2        7.85       11.82      3.57 o 
  10   3   2        5.65        7.95      3.44 o 
 -12   4   2        0.16       -2.07      2.93 o 
 -11   4   2        7.81        7.62      2.52 o 
 -10   4   2        0.52        1.77      1.33 o 
  -9   4   2       18.35       22.81      1.66 o 
  -8   4   2      138.02      123.48      3.34 o 
  -7   4   2        3.72        2.60      0.91 o 
  -6   4   2      391.93      403.34      5.66 o 
  -5   4   2      266.19      304.79      4.47 o 
  -4   4   2      393.07      402.97      5.00 o 
  -3   4   2      481.05      515.49      5.61 o 
  -2   4   2      425.76      441.67      4.19 o 
  -1   4   2      285.96      235.27      2.92 o 
   0   4   2     2041.47     2092.01     16.54 o 
   1   4   2     9179.81     9706.02     66.16 o 
   2   4   2      929.00      943.82      7.90 o 
   3   4   2     2305.94     2438.59     22.30 o 
   4   4   2       76.52       77.44      1.78 o 
   5   4   2       23.30       22.59      1.10 o 
   6   4   2      121.86      112.02      3.87 o 
   7   4   2        2.76        4.21      1.46 o 
   8   4   2      185.84      175.50      6.89 o 
   9   4   2        0.67        2.81      2.09 o 
  10   4   2       26.78       29.04      5.06 o 
 -12   5   2        2.32       -2.50      2.99 o 
 -11   5   2        0.42        3.19      2.22 o 
 -10   5   2        0.02        0.54      2.45 o 
  -9   5   2       10.35       10.44      1.30 o 
  -8   5   2        1.63        3.73      1.10 o 
  -7   5   2        7.73        9.19      1.16 o 
  -6   5   2      243.68      239.66      4.23 o 
  -5   5   2       53.79       45.80      1.68 o 
  -4   5   2      305.95      290.77      3.86 o 
  -3   5   2      538.67      515.60      4.92 o 
  -2   5   2      101.44      102.12      1.69 o 
  -1   5   2      555.86      600.30      6.32 o 
   0   5   2       19.19       12.77      1.43 o 
   1   5   2      477.18      538.46      5.34 o 
   2   5   2      179.50      178.59      2.44 o 
   3   5   2      250.47      295.18      3.58 o 
   4   5   2      125.10      139.43      2.47 o 
   5   5   2       24.93       23.41      2.25 o 
   6   5   2      109.73      105.72      3.39 o 
   7   5   2       21.22       27.55      3.15 o 
   8   5   2       95.27       93.42      5.16 o 
   9   5   2       27.76       26.48      3.25 o 
  10   5   2        7.63       12.07      3.90 o 
 -11   6   2        0.00        0.18      2.05 o 
 -10   6   2       39.81       39.62      3.31 o 
  -9   6   2        2.31        2.22      1.30 o 
  -8   6   2       92.37       85.48      2.66 o 
  -7   6   2        4.66        4.07      0.98 o 
  -6   6   2      201.80      200.37      3.88 o 
  -5   6   2      131.16      112.13      2.65 o 
  -4   6   2      344.48      361.64      5.67 o 
  -3   6   2       50.26       46.81      1.17 o 
  -2   6   2       12.39       13.24      0.71 o 
  -1   6   2      275.30      256.84      3.05 o 
   0   6   2      695.14      836.52      7.16 o 
   1   6   2      220.44      209.35      3.23 o 
   2   6   2       25.26        9.92      0.67 o 
   3   6   2       20.35       16.93      0.88 o 
   4   6   2       28.28       34.48      1.27 o 
   5   6   2      149.07      141.78      3.69 o 
   6   6   2       46.30       48.51      2.87 o 
   7   6   2      145.00      128.35     11.06 o 
   8   6   2       53.05       46.83      6.17 o 
   9   6   2        0.97        1.33      2.17 o 
  10   6   2       64.24       60.01      6.80 o 
 -11   7   2       20.31       25.12      2.77 o 
 -10   7   2       26.16       29.72      2.41 o 
  -9   7   2        1.27       -1.17      1.24 o 
  -8   7   2        0.14       -1.29      1.20 o 
  -7   7   2        0.01        0.49      1.10 o 
  -6   7   2       89.84       79.57      2.47 o 
  -5   7   2       31.67       38.15      1.75 o 
  -4   7   2      325.04      298.62      4.42 o 
  -3   7   2      287.32      253.26      3.22 o 
  -2   7   2      113.21       95.45      1.82 o 
  -1   7   2     2791.95     2964.01     21.72 o 
   0   7   2        7.56        6.44      0.75 o 
   1   7   2     3475.57     3867.48     31.13 o 
   2   7   2      446.38      452.58     10.02 o 
   3   7   2      101.00       97.89      2.63 o 
   4   7   2       18.75       21.08      1.61 o 
   5   7   2       80.96       77.56      2.86 o 
   6   7   2      189.55      169.94      5.29 o 
   7   7   2        4.32        5.00      2.20 o 
   8   7   2       12.68       19.28      2.69 o 
   9   7   2        1.40        2.08      2.13 o 
  10   7   2        3.22        1.95      4.75 o 
 -11   8   2        8.76       11.20      2.30 o 
 -10   8   2       22.51       27.41      2.35 o 
  -9   8   2       86.89       78.75      3.58 o 
  -8   8   2       13.14        7.28      1.69 o 
  -7   8   2      108.96      116.32      3.90 o 
  -6   8   2        0.13        2.23      1.12 o 
  -5   8   2       50.35       48.72      1.92 o 
  -4   8   2      240.35      273.35      4.33 o 
  -3   8   2        9.76       12.04      0.84 o 
  -2   8   2      253.54      275.98      3.54 o 
  -1   8   2      904.08     1046.92      9.03 o 
   0   8   2       77.49       97.80      2.62 o 
   1   8   2        9.84        8.23      0.90 o 
   2   8   2      306.71      310.07      7.63 o 
   3   8   2      104.07       98.70      2.73 o 
   4   8   2      166.06      142.66      4.49 o 
   5   8   2      153.71      142.46      4.02 o 
   6   8   2       62.26       63.09      3.43 o 
   7   8   2       17.44       18.75      2.85 o 
   8   8   2       77.65       71.39      4.78 o 
   9   8   2        6.38        9.50      2.45 o 
  10   8   2       28.47       26.30      4.88 o 
 -11   9   2       15.64       20.17      2.85 o 
 -10   9   2        0.01       -2.27      1.51 o 
  -9   9   2       34.03       32.64      3.08 o 
  -8   9   2      123.06      134.65      4.54 o 
  -7   9   2      217.25      220.04      5.55 o 
  -6   9   2       85.41       80.84      3.21 o 
  -5   9   2       51.52       44.96      2.32 o 
  -4   9   2      835.98      798.03     10.56 o 
  -3   9   2      820.52      818.29      7.76 o 
  -2   9   2     1084.05     1099.27      9.66 o 
  -1   9   2      917.84      880.49      8.04 o 
   0   9   2      156.08      168.04      3.19 o 
   1   9   2      908.62      901.44      9.58 o 
   2   9   2      269.11      280.93      4.49 o 
   3   9   2      188.12      193.02      4.51 o 
   4   9   2        1.38        1.73      2.27 o 
   5   9   2       26.45       28.44      2.08 o 
   6   9   2        0.63        1.56      1.67 o 
   7   9   2        4.78        2.10      3.58 o 
   8   9   2        8.66       14.04      2.12 o 
   9   9   2       15.15       20.43      3.10 o 
 -11  10   2       20.06       13.29      3.20 o 
 -10  10   2       91.99       96.08      4.29 o 
  -9  10   2       64.58       67.57      3.55 o 
  -8  10   2        0.00       -0.25      1.52 o 
  -7  10   2      169.13      162.37      4.89 o 
  -6  10   2      473.83      474.44      8.38 o 
  -5  10   2      254.42      263.84      5.72 o 
  -4  10   2       10.49       11.36      1.41 o 
  -3  10   2      397.87      404.53      8.94 o 
  -2  10   2      456.63      445.91      5.57 o 
  -1  10   2       53.45       54.37      1.88 o 
   0  10   2       44.42       41.85      1.69 o 
   1  10   2      314.99      313.80      4.89 o 
   2  10   2      220.52      217.87      4.02 o 
   3  10   2       95.72       96.92      3.31 o 
   4  10   2      720.52      692.69     10.25 o 
   5  10   2      669.00      611.78     11.39 o 
   6  10   2       49.97       61.11      3.61 o 
   7  10   2        1.34        1.45      2.09 o 
   8  10   2       18.33       22.24      3.35 o 
   9  10   2        0.22        1.67      2.14 o 
 -10  11   2        4.09        2.91      2.04 o 
  -9  11   2       60.63       64.28      3.48 o 
  -8  11   2      226.93      232.61      6.30 o 
  -7  11   2       51.60       53.27      3.06 o 
  -6  11   2       10.79       11.91      1.75 o 
  -5  11   2      761.86      754.70     11.07 o 
  -4  11   2      163.48      156.05      4.29 o 
  -3  11   2      240.69      229.10      4.95 o 
  -2  11   2      650.12      647.35      9.08 o 
  -1  11   2       85.80       79.92      2.33 o 
   0  11   2     1436.55     1442.08     14.17 o 
   1  11   2        1.84        2.24      0.96 o 
   2  11   2       95.18       93.77      3.23 o 
   3  11   2        4.78        7.12      1.50 o 
   4  11   2       21.23       15.79      1.82 o 
   5  11   2      403.00      391.12      8.95 o 
   6  11   2       93.59       83.08      5.75 o 
   7  11   2      105.48       98.13      5.83 o 
   8  11   2       23.62       23.87      3.48 o 
   9  11   2        1.38        9.84      3.57 o 
 -10  12   2        0.96        4.06      3.08 o 
  -9  12   2       22.15       19.22      2.30 o 
  -8  12   2       24.21       30.08      2.51 o 
  -7  12   2       89.75       87.86      5.54 o 
  -6  12   2       10.45       13.37      2.41 o 
  -5  12   2      306.15      304.14      6.59 o 
  -4  12   2      965.59      967.60     12.90 o 
  -3  12   2        6.04        6.30      1.61 o 
  -2  12   2        1.88        1.45      1.36 o 
  -1  12   2      197.90      183.13      4.45 o 
   0  12   2      180.18      181.70      4.47 o 
   1  12   2      140.97      135.18      3.36 o 
   2  12   2        6.54        6.98      1.44 o 
   3  12   2        8.41        9.37      1.58 o 
   4  12   2        4.26        3.06      1.45 o 
   5  12   2       10.37       12.27      2.18 o 
   6  12   2       11.71       14.12      2.65 o 
   7  12   2       58.33       58.58      4.78 o 
   8  12   2        0.31       -0.32      2.29 o 
  -9  13   2        1.75        2.84      2.95 o 
  -8  13   2        5.71        3.41      1.77 o 
  -7  13   2       31.61       29.16      2.52 o 
  -6  13   2        6.05        8.00      3.02 o 
  -5  13   2       26.72       25.66      2.75 o 
  -4  13   2      155.65      153.65      5.58 o 
  -3  13   2      124.51      128.98      4.95 o 
  -2  13   2       31.36       31.18      2.55 o 
  -1  13   2       22.07       21.96      1.79 o 
   0  13   2        5.82       10.02      4.60 o 
   1  13   2      189.83      204.16      5.03 o 
   2  13   2       23.48       23.96      2.12 o 
   3  13   2      106.74      101.56      3.77 o 
   4  13   2       18.28       15.69      1.91 o 
   5  13   2       11.90       11.24      2.17 o 
   6  13   2       33.32       42.74      3.37 o 
   7  13   2       24.97       27.38      4.37 o 
   8  13   2        6.23        8.46      3.00 o 
  -9  14   2        0.16        0.93      1.92 o 
  -8  14   2        0.14       -1.67      1.64 o 
  -7  14   2       44.91       58.47      3.51 o 
  -6  14   2        5.82        3.93      2.22 o 
  -5  14   2      197.97      206.40      6.91 o 
  -4  14   2        8.69        5.72      1.91 o 
  -3  14   2       16.03       20.23      2.36 o 
  -2  14   2       83.79       75.90      3.89 o 
  -1  14   2       24.82       19.48      2.31 o 
   0  14   2       61.29       59.82      2.83 o 
   1  14   2       99.87       90.16      4.19 o 
   2  14   2      179.42      182.20      6.16 o 
   3  14   2        0.05        0.11      1.34 o 
   4  14   2       45.19       50.27      2.96 o 
   5  14   2       43.09       39.79      3.24 o 
   6  14   2        0.00        1.87      1.81 o 
   7  14   2        0.05       -3.17      3.50 o 
  -8  15   2       18.74       19.66      2.89 o 
  -7  15   2       30.49       30.83      3.28 o 
  -6  15   2        9.76        7.91      2.16 o 
  -5  15   2       40.21       39.64      3.41 o 
  -4  15   2       34.67       38.91      3.23 o 
  -3  15   2       85.77       84.76      4.33 o 
  -2  15   2       67.81       68.36      3.83 o 
  -1  15   2       10.40       10.33      1.88 o 
   0  15   2       27.83       17.66      2.28 o 
   1  15   2       57.82       59.20      3.62 o 
   2  15   2       40.49       41.53      3.16 o 
   3  15   2       23.92       26.71      2.73 o 
   4  15   2        3.72        4.12      1.82 o 
   5  15   2       13.62       12.25      2.39 o 
   6  15   2       18.57       17.02      2.77 o 
   7  15   2        0.36       -0.79      3.84 o 
  -7  16   2        0.09        0.39      2.16 o 
  -6  16   2       10.63       10.14      2.45 o 
  -5  16   2        9.19       10.19      3.10 o 
  -4  16   2       29.04       25.21      2.79 o 
  -3  16   2        5.31        2.96      1.96 o 
  -2  16   2       52.84       46.62      3.36 o 
  -1  16   2        5.20        8.63      4.07 o 
   0  16   2       30.70       29.74      9.74 o 
   1  16   2      138.91      123.89      5.30 o 
   2  16   2       28.62       29.30      2.91 o 
   3  16   2       94.94      100.44      9.60 o 
   4  16   2      117.91      120.04      5.54 o 
   5  16   2       75.30       87.15     10.00 o 
   6  16   2        0.65        1.49      3.54 o 
  -7  17   2        0.38        0.94      4.36 o 
  -6  17   2        2.01        5.43      2.17 o 
  -5  17   2       36.92       38.07      3.55 o 
  -4  17   2        0.15       -0.27      1.81 o 
  -3  17   2       60.28       64.98      5.35 o 
  -2  17   2        2.21        5.13      2.35 o 
  -1  17   2        0.08        5.92      2.73 o 
   0  17   2        0.06        1.16      2.46 o 
   1  17   2        3.27        0.96      1.72 o 
   2  17   2       24.60       23.32      2.81 o 
   3  17   2       72.32       72.12      4.42 o 
   4  17   2       80.70       70.43      5.41 o 
   5  17   2        0.66        0.55      2.42 o 
  -6  18   2       10.03       18.56      5.03 o 
  -5  18   2        0.50        2.04      2.12 o 
  -4  18   2        9.79        7.16      2.54 o 
  -3  18   2       15.11       18.34      2.73 o 
  -2  18   2       10.87       17.02      2.59 o 
  -1  18   2       49.53       41.51      4.86 o 
   0  18   2        0.59        0.67      2.65 o 
   1  18   2       96.26       99.60      6.93 o 
   2  18   2        1.30        0.02      1.84 o 
   3  18   2       77.11       74.75      4.64 o 
   4  18   2        7.91       14.40      3.15 o 
  -4  19   2        0.26        1.90      2.15 o 
  -3  19   2        9.00       20.20      3.10 o 
  -2  19   2       15.57       18.85      3.60 o 
  -1  19   2        1.78       -0.24      2.67 o 
   0  19   2        2.21        0.69      4.31 o 
   1  19   2        0.37       -0.31      2.75 o 
   2  19   2        1.65        1.20      4.05 o 
   3  19   2       11.44       20.79      2.90 o 
   0  20   2        1.90        1.92      3.96 o 
 -12   1   3       39.29       44.68      3.07 o 
 -11   1   3      150.17      153.14      5.01 o 
 -10   1   3        0.91       -0.51      1.05 o 
  -9   1   3       58.40       58.24      3.81 o 
  -8   1   3       38.16       36.01      1.76 o 
  -7   1   3       43.29       35.57      1.81 o 
  -6   1   3       32.03       32.12      1.37 o 
  -5   1   3       37.47       28.77      1.55 o 
  -4   1   3     1604.73     1583.05     13.68 o 
  -3   1   3     6631.51     6860.54     52.00 o 
  -2   1   3    18734.37    18874.77    127.10 o 
  -1   1   3     1922.65     2081.09     15.12 o 
   0   1   3     2239.28     2201.75     15.98 o 
   1   1   3       14.18       21.31      0.84 o 
   2   1   3     3250.14     3509.06     27.36 o 
   3   1   3      892.16     1045.63      8.84 o 
   4   1   3      538.62      528.32      5.54 o 
   5   1   3      334.48      319.59      5.44 o 
   6   1   3       11.58       14.56      1.51 o 
   7   1   3      262.91      253.00      6.25 o 
   8   1   3        0.96        1.06      2.21 o 
   9   1   3       10.02       10.13      2.48 o 
  10   1   3        2.70        9.97      4.02 o 
 -12   2   3        2.73        4.78      1.88 o 
 -11   2   3        2.67       -0.69      1.67 o 
 -10   2   3        5.70        6.06      1.44 o 
  -9   2   3        9.73        9.71      1.86 o 
  -8   2   3        0.27        0.18      1.05 o 
  -7   2   3      209.74      202.35      3.91 o 
  -6   2   3      197.19      184.05      2.91 o 
  -5   2   3       57.58       54.80      1.41 o 
  -4   2   3      520.64      517.69      5.08 o 
  -3   2   3      127.29      109.82      1.79 o 
  -2   2   3     1503.81     1504.67     12.63 o 
  -1   2   3        4.84        7.95      0.54 o 
   0   2   3        3.44        3.14      0.80 o 
   1   2   3       47.28       52.79      1.18 o 
   2   2   3     3705.45     3870.25     30.46 o 
   3   2   3     1008.68     1146.25      9.60 o 
   4   2   3     1256.73     1356.42     11.38 o 
   5   2   3      377.00      341.66      5.72 o 
   6   2   3        2.57        3.21      1.23 o 
   7   2   3      252.06      249.02      6.30 o 
   8   2   3        0.15        1.43      1.48 o 
   9   2   3        0.97       -0.70      2.86 o 
  10   2   3       23.58       34.95      5.30 o 
 -12   3   3        0.83        0.99      1.60 o 
 -11   3   3        0.48       -0.02      1.31 o 
 -10   3   3       14.97       18.40      1.87 o 
  -9   3   3      109.43      109.46      3.27 o 
  -8   3   3       22.84       26.97      1.90 o 
  -7   3   3       11.85       12.76      1.19 o 
  -6   3   3      306.22      302.56      4.66 o 
  -5   3   3       86.20       80.32      1.66 o 
  -4   3   3       44.61       38.10      1.07 o 
  -3   3   3     1306.29     1303.43     10.37 o 
  -2   3   3      216.59      220.57      3.00 o 
  -1   3   3     1681.81     1682.73     15.58 o 
   0   3   3      311.52      381.15      3.80 o 
   1   3   3      436.37      396.09      3.99 o 
   2   3   3     1354.07     1728.80     13.34 o 
   3   3   3      885.85      858.19      8.50 o 
   4   3   3        2.38        0.90      0.57 o 
   5   3   3      522.10      491.05     10.12 o 
   6   3   3      619.80      570.86      9.72 o 
   7   3   3      217.80      218.50      5.88 o 
   8   3   3      107.39       96.01      5.19 o 
   9   3   3       14.51        8.81      3.57 o 
  10   3   3        0.82        4.42      3.72 o 
 -12   4   3        6.96       12.99      2.91 o 
 -11   4   3        5.66        8.01      1.96 o 
 -10   4   3        6.60        5.96      1.39 o 
  -9   4   3       19.14       21.33      1.61 o 
  -8   4   3     1076.26     1064.69     11.92 o 
  -7   4   3      466.32      485.12      6.73 o 
  -6   4   3      132.28      123.48      2.90 o 
  -5   4   3      424.11      429.15      5.58 o 
  -4   4   3      572.40      600.20      5.73 o 
  -3   4   3      586.36      591.05      5.58 o 
  -2   4   3       93.01       90.03      3.12 o 
  -1   4   3       40.08       41.97      1.09 o 
   0   4   3      684.86      650.36      5.82 o 
   1   4   3       43.90       62.51      1.37 o 
   2   4   3      509.75      492.75      4.97 o 
   3   4   3       92.02       96.47      1.93 o 
   4   4   3      593.56      580.69      6.78 o 
   5   4   3        0.06       -1.28      1.35 o 
   6   4   3        6.31        7.80      2.07 o 
   7   4   3      109.76      139.53      6.11 o 
   8   4   3        0.85        0.60      1.98 o 
   9   4   3        0.49        3.48      2.21 o 
  10   4   3        0.72        6.92      3.69 o 
 -12   5   3        9.72       12.71      4.71 o 
 -11   5   3        0.45        3.65      1.76 o 
 -10   5   3       32.04       36.99      2.50 o 
  -9   5   3       15.70       16.12      1.55 o 
  -8   5   3      247.33      246.45      4.85 o 
  -7   5   3      350.35      347.49      5.58 o 
  -6   5   3      123.37      110.62      2.79 o 
  -5   5   3       44.53       33.24      1.46 o 
  -4   5   3      132.18      149.07      2.37 o 
  -3   5   3      244.46      233.17      3.01 o 
  -2   5   3      482.93      481.48      5.36 o 
  -1   5   3      627.60      646.25      5.92 o 
   0   5   3     1235.71     1414.02     12.10 o 
   1   5   3      265.34      209.20      2.75 o 
   2   5   3       51.58       72.16      1.59 o 
   3   5   3       22.99       13.16      0.87 o 
   4   5   3      102.22       96.51      2.38 o 
   5   5   3        0.51        0.91      0.99 o 
   6   5   3       13.36       13.50      2.28 o 
   7   5   3       67.76       69.70      4.52 o 
   8   5   3        0.70        4.65      2.26 o 
   9   5   3       23.70       19.95      3.06 o 
  10   5   3        1.73        6.31      3.78 o 
 -12   6   3        0.69        0.04      2.10 o 
 -11   6   3        0.00       -1.82      1.38 o 
 -10   6   3        0.25        1.28      1.42 o 
  -9   6   3       31.03       32.01      2.26 o 
  -8   6   3       20.19       18.40      1.54 o 
  -7   6   3       80.00       74.51      2.52 o 
  -6   6   3      280.17      275.16      4.69 o 
  -5   6   3       29.18       25.78      1.39 o 
  -4   6   3      123.76      103.63      1.84 o 
  -3   6   3       77.69       89.75      1.79 o 
  -2   6   3      847.89      959.88      8.29 o 
  -1   6   3      181.00      225.04      2.94 o 
   0   6   3      100.36      108.65      2.47 o 
   1   6   3     4729.92     5294.40     34.58 o 
   2   6   3       86.00       84.33      1.65 o 
   3   6   3     1425.98     1505.17     12.44 o 
   4   6   3       33.64       40.72      1.90 o 
   5   6   3      183.55      175.98      6.85 o 
   6   6   3       24.68       26.19      4.16 o 
   7   6   3      223.56      221.47     10.12 o 
   8   6   3       16.14       18.83      3.08 o 
   9   6   3       78.27       86.94      5.61 o 
 -12   7   3        6.08        7.07      3.57 o 
 -11   7   3        0.46        5.52      1.82 o 
 -10   7   3       16.31       17.13      2.58 o 
  -9   7   3        7.89        8.13      1.72 o 
  -8   7   3       53.03       51.12      2.70 o 
  -7   7   3       45.90       51.52      2.20 o 
  -6   7   3        6.36        9.66      1.13 o 
  -5   7   3       29.52       35.71      1.64 o 
  -4   7   3       35.69       25.20      1.31 o 
  -3   7   3       15.24       18.10      0.93 o 
  -2   7   3     1346.96     1501.82     12.16 o 
  -1   7   3      103.97      127.10      2.17 o 
   0   7   3      123.48      110.52      1.92 o 
   1   7   3       49.96       50.80      1.90 o 
   2   7   3      588.73      597.98      7.04 o 
   3   7   3       20.70       13.55      1.13 o 
   4   7   3      110.74      104.65      3.35 o 
   5   7   3       11.49       12.61      1.78 o 
   6   7   3       14.56       15.23      2.59 o 
   7   7   3        3.47        8.25      2.36 o 
   8   7   3        8.14        5.59      2.36 o 
   9   7   3       30.44       39.45      3.99 o 
 -11   8   3        4.28        4.33      1.73 o 
 -10   8   3       24.91       24.15      2.27 o 
  -9   8   3      102.78      105.71      4.05 o 
  -8   8   3        0.03       -0.01      1.26 o 
  -7   8   3      433.03      419.31      7.71 o 
  -6   8   3      236.29      235.09      4.46 o 
  -5   8   3      304.52      308.99      4.96 o 
  -4   8   3     1683.12     1816.63     16.62 o 
  -3   8   3       22.03       25.22      1.31 o 
  -2   8   3     1542.55     1682.16     13.60 o 
  -1   8   3      128.00      141.37      2.68 o 
   0   8   3       92.10       82.70      2.20 o 
   1   8   3      135.72      117.09      2.69 o 
   2   8   3       54.35       38.49      2.63 o 
   3   8   3     1464.60     1475.27     14.31 o 
   4   8   3      172.31      176.79      5.21 o 
   5   8   3      398.22      379.15      7.16 o 
   6   8   3      297.81      278.38      8.89 o 
   7   8   3        1.49        0.83      2.00 o 
   8   8   3       19.68       23.55      3.22 o 
   9   8   3        0.15       -1.76      2.17 o 
 -11   9   3       23.15       24.21      2.49 o 
 -10   9   3        6.72        6.02      3.33 o 
  -9   9   3       24.64       30.58      2.50 o 
  -8   9   3       69.58       72.82      3.37 o 
  -7   9   3      119.19      115.71      3.96 o 
  -6   9   3      153.45      145.03      4.22 o 
  -5   9   3      226.53      222.28      5.01 o 
  -4   9   3      140.16      137.01      3.09 o 
  -3   9   3      151.55      157.58      2.73 o 
  -2   9   3       70.58       76.08      1.86 o 
  -1   9   3       28.37       30.18      1.45 o 
   0   9   3       14.06       15.36      1.16 o 
   1   9   3      110.93      105.57      2.67 o 
   2   9   3      202.19      175.82      3.98 o 
   3   9   3      662.44      585.29     12.24 o 
   4   9   3       83.92       89.77      3.93 o 
   5   9   3      124.66      102.02      4.27 o 
   6   9   3        5.89        6.66      2.26 o 
   7   9   3        8.09        2.90      1.90 o 
   8   9   3       12.98       15.50      3.58 o 
   9   9   3       12.42       16.19      3.19 o 
 -11  10   3        0.76        1.17      1.73 o 
 -10  10   3       31.89       33.50      2.78 o 
  -9  10   3       50.58       55.34      3.26 o 
  -8  10   3        9.20        8.55      1.99 o 
  -7  10   3       77.16       84.03      3.54 o 
  -6  10   3       69.80       79.17      3.32 o 
  -5  10   3      237.31      252.50      5.58 o 
  -4  10   3       93.11       92.67      3.15 o 
  -3  10   3        1.84        5.33      0.96 o 
  -2  10   3       87.11       97.30      2.54 o 
  -1  10   3       35.90       33.79      1.60 o 
   0  10   3      290.76      280.83      4.66 o 
   1  10   3        7.87        9.34      1.10 o 
   2  10   3      356.11      365.08      5.66 o 
   3  10   3       22.25       26.87      3.38 o 
   4  10   3       12.93       22.22      2.28 o 
   5  10   3       48.98       36.37      2.85 o 
   6  10   3        9.75       19.60      2.31 o 
   7  10   3        5.49        3.38      2.16 o 
   8  10   3       43.17       42.83      4.46 o 
 -10  11   3       31.51       29.49      2.86 o 
  -9  11   3       93.36       98.71      4.25 o 
  -8  11   3       43.62       46.87      2.95 o 
  -7  11   3        8.73        5.69      1.62 o 
  -6  11   3      535.22      532.67      9.62 o 
  -5  11   3      216.61      206.06      5.17 o 
  -4  11   3       71.09       61.57      2.70 o 
  -3  11   3       13.08       15.93      1.90 o 
  -2  11   3       68.78       59.35      2.48 o 
  -1  11   3      137.69      145.80      3.65 o 
   0  11   3       17.29       18.36      1.41 o 
   1  11   3       91.27       88.69      2.71 o 
   2  11   3      106.08      113.66      3.66 o 
   3  11   3       17.56       17.91      1.86 o 
   4  11   3       66.89       56.01      3.56 o 
   5  11   3        8.78        4.37      1.72 o 
   6  11   3       27.47       22.69      3.03 o 
   7  11   3        8.48        4.29      2.21 o 
   8  11   3       10.20       13.99      4.74 o 
 -10  12   3       17.67       17.54      2.32 o 
  -9  12   3       13.31        7.84      1.82 o 
  -8  12   3       33.46       41.36      2.87 o 
  -7  12   3       92.73       99.41      4.01 o 
  -6  12   3        4.89        6.44      1.67 o 
  -5  12   3       74.43       69.72      3.11 o 
  -4  12   3        0.58       -1.48      1.29 o 
  -3  12   3       16.90       18.29      2.04 o 
  -2  12   3       62.46       60.41      3.29 o 
  -1  12   3       17.71       15.32      2.55 o 
   0  12   3        8.00        8.46      1.30 o 
   1  12   3        5.93        5.07      1.17 o 
   2  12   3      212.79      202.00      5.10 o 
   3  12   3       88.12       86.47      3.49 o 
   4  12   3       63.39       59.18      3.54 o 
   5  12   3        4.34        2.23      1.58 o 
   6  12   3        4.70        4.02      2.48 o 
   7  12   3       38.21       41.44      4.01 o 
   8  12   3        8.62       13.88      4.89 o 
 -10  13   3        1.19       -1.67      2.36 o 
  -9  13   3       14.15       15.58      2.24 o 
  -8  13   3       30.75       34.23      2.71 o 
  -7  13   3       88.03       89.36      3.96 o 
  -6  13   3        0.48        0.00      1.47 o 
  -5  13   3        8.17       10.39      2.01 o 
  -4  13   3      225.18      224.13      6.82 o 
  -3  13   3        0.84        2.24      1.53 o 
  -2  13   3       82.37       78.29      4.41 o 
  -1  13   3      647.33      628.04      9.69 o 
   0  13   3     1500.90     1385.74     16.71 o 
   1  13   3      539.40      519.45      8.76 o 
   2  13   3        7.73        8.40      3.13 o 
   3  13   3        1.83        1.75      1.41 o 
   4  13   3       50.53       40.41      3.11 o 
   5  13   3       11.00       13.74      2.32 o 
   6  13   3       25.56       17.53      3.16 o 
   7  13   3        0.12        2.56      2.25 o 
  -9  14   3        6.14        5.37      1.93 o 
  -8  14   3       35.37       38.79      2.92 o 
  -7  14   3        0.78       -0.83      2.86 o 
  -6  14   3       89.54       99.28      4.93 o 
  -5  14   3       86.85       87.34      4.56 o 
  -4  14   3        4.53        4.52      1.69 o 
  -3  14   3        0.10       -2.39      1.85 o 
  -2  14   3      166.38      150.44      5.46 o 
  -1  14   3      168.20      159.63      8.91 o 
   0  14   3      115.34      124.06      4.08 o 
   1  14   3      146.58      142.41      5.39 o 
   2  14   3       60.49       61.72      3.11 o 
   3  14   3       25.10       24.51      2.21 o 
   4  14   3       58.13       56.51      3.67 o 
   5  14   3        3.31        5.11      1.98 o 
   6  14   3       13.91        4.33      2.62 o 
   7  14   3        0.50        2.90      4.08 o 
  -8  15   3        4.09        8.12      2.30 o 
  -7  15   3        1.36       -1.17      1.98 o 
  -6  15   3       67.18       62.97      4.14 o 
  -5  15   3      103.64       98.33      4.91 o 
  -4  15   3        1.40        4.05      1.74 o 
  -3  15   3       71.30       73.24      5.96 o 
  -2  15   3        0.36        4.34      1.67 o 
  -1  15   3        1.46        5.51      1.76 o 
   0  15   3        3.25        2.40      1.69 o 
   1  15   3        0.02        0.09      1.63 o 
   2  15   3       37.69       43.07      3.31 o 
   3  15   3       10.04        9.44      2.59 o 
   4  15   3        0.06       -0.21      1.80 o 
   5  15   3       29.78       29.62      3.13 o 
   6  15   3        6.22        7.51      2.88 o 
  -8  16   3       29.02       32.21      5.94 o 
  -7  16   3        6.43        5.73      2.23 o 
  -6  16   3       45.71       54.61      4.05 o 
  -5  16   3        0.14        1.25      1.90 o 
  -4  16   3       46.78       46.02      3.60 o 
  -3  16   3       73.89       79.50      4.71 o 
  -2  16   3        0.21        2.19      1.60 o 
  -1  16   3       23.73       28.65      2.81 o 
   0  16   3       47.98       44.65      4.56 o 
   1  16   3        7.30        5.21      2.01 o 
   2  16   3       11.80       11.65      2.33 o 
   3  16   3       39.97       44.65      4.39 o 
   4  16   3       44.79       50.37      4.71 o 
   5  16   3        0.59       -1.36      3.05 o 
  -7  17   3        8.98        8.47      4.63 o 
  -6  17   3        2.54        3.62      2.31 o 
  -5  17   3        1.66        1.34      1.82 o 
  -4  17   3       12.93       12.03      3.08 o 
  -3  17   3       69.71       71.49      6.39 o 
  -2  17   3        1.72        3.42      2.02 o 
  -1  17   3      165.33      148.83      8.08 o 
   0  17   3       18.15       15.83      3.28 o 
   1  17   3        1.70       -0.97      1.84 o 
   2  17   3        5.72        5.71      2.13 o 
   3  17   3       50.32       61.17      5.15 o 
   4  17   3        0.20        0.31      2.41 o 
  -5  18   3        1.24        3.70      2.77 o 
  -4  18   3        5.10        7.47      2.46 o 
  -3  18   3        5.58        2.95      2.03 o 
  -2  18   3        7.61       12.79      2.45 o 
  -1  18   3       39.59       39.60      7.56 o 
   0  18   3        0.03       -3.19      4.08 o 
   1  18   3        7.73        3.13      2.73 o 
   2  18   3        0.14       -0.84      2.03 o 
   3  18   3        0.01        3.77      2.64 o 
  -4  19   3        2.50        1.42      3.40 o 
  -3  19   3        0.11        1.34      2.14 o 
  -2  19   3       48.43       48.20      5.19 o 
  -1  19   3       10.26       12.86     10.77 o 
   0  19   3        9.10       11.04      3.42 o 
   1  19   3       46.72       48.77      5.41 o 
   2  19   3        1.52       -2.99      5.47 o 
 -13   0   4       94.58       97.24      6.39 o 
 -12   0   4       17.39       24.83      3.44 o 
 -11   0   4       20.92       17.86      2.85 o 
 -10   0   4        0.02       -0.45      1.56 o 
  -9   0   4        0.02        0.55      1.78 o 
  -8   0   4      178.70      175.52      6.32 o 
  -7   0   4      247.52      235.92      5.18 o 
  -6   0   4     1012.82      986.30     12.77 o 
  -5   0   4     9751.01    10573.99    138.42 o 
  -4   0   4        0.39       -0.76      1.23 o 
  -3   0   4      722.61      685.37      8.86 o 
  -2   0   4       51.27       79.44      2.15 o 
  -1   0   4     2827.82     3145.94     31.91 o 
   0   0   4       50.42       56.84      1.58 o 
   1   0   4     1300.98     1453.38     20.08 o 
   2   0   4     2978.25     3162.25     44.74 o 
   3   0   4      419.10      404.94      8.52 o 
   4   0   4     1087.89     1064.30     17.15 o 
   5   0   4       62.26       59.18      3.53 o 
   6   0   4        5.83        7.02      1.90 o 
   7   0   4       24.33       31.69      3.10 o 
   8   0   4       19.38       21.79      4.02 o 
   9   0   4       74.06       93.95      7.89 o 
 -13   1   4       50.34       56.53      3.80 o 
 -12   1   4      111.60      107.78      6.48 o 
 -11   1   4       22.47       24.92      2.72 o 
 -10   1   4       20.79       19.47      1.93 o 
  -9   1   4       36.69       32.07      2.13 o 
  -8   1   4       28.92       29.82      1.66 o 
  -7   1   4      132.27      147.10      3.16 o 
  -6   1   4       86.47      103.44      2.48 o 
  -5   1   4     3032.78     3117.55     23.13 o 
  -4   1   4     2145.91     2297.93     19.22 o 
  -3   1   4     4863.70     5282.78     36.98 o 
  -2   1   4       13.72       19.27      1.47 o 
  -1   1   4     1169.43     1246.78      9.89 o 
   0   1   4        0.01        0.80      0.42 o 
   1   1   4      184.10      190.14      2.78 o 
   2   1   4      921.64     1015.18      9.56 o 
   3   1   4      119.90      147.24      3.38 o 
   4   1   4      125.51      119.03      3.23 o 
   5   1   4      101.71       88.18      2.97 o 
   6   1   4       41.76       40.27      2.28 o 
   7   1   4        1.81       -0.12      1.41 o 
   8   1   4        0.01        0.07      2.47 o 
   9   1   4        0.50        1.22      2.24 o 
 -12   2   4        0.19       -0.47      1.49 o 
 -11   2   4       12.50       14.16      1.85 o 
 -10   2   4        5.02        4.06      1.38 o 
  -9   2   4        1.35        2.30      1.32 o 
  -8   2   4      128.59      117.55      6.12 o 
  -7   2   4      871.06      836.86     11.29 o 
  -6   2   4      963.04      958.59      8.87 o 
  -5   2   4        3.14        8.29      1.05 o 
  -4   2   4       30.14       44.60      1.46 o 
  -3   2   4       31.92       37.54      1.29 o 
  -2   2   4      277.18      267.06      3.18 o 
  -1   2   4       18.10       16.58      0.75 o 
   0   2   4     1976.06     2134.68     15.93 o 
   1   2   4      315.54      342.62      4.24 o 
   2   2   4      157.71      133.11      2.48 o 
   3   2   4      256.88      224.89      3.59 o 
   4   2   4      901.55      907.14     10.85 o 
   5   2   4        0.10        1.45      1.68 o 
   6   2   4       14.80       14.50      1.70 o 
   7   2   4       11.96       19.39      2.18 o 
   8   2   4       35.55       38.11      2.88 o 
   9   2   4        0.81        3.96      3.57 o 
 -12   3   4        1.79        5.68      1.63 o 
 -11   3   4      102.13       91.32      4.29 o 
 -10   3   4       16.36       16.12      1.87 o 
  -9   3   4      110.58      111.50      3.28 o 
  -8   3   4        6.93        5.72      1.08 o 
  -7   3   4       50.87       56.68      2.10 o 
  -6   3   4        8.40       12.25      0.86 o 
  -5   3   4      666.24      725.55      6.98 o 
  -4   3   4     2565.82     2784.55     20.71 o 
  -3   3   4       21.43       23.47      0.96 o 
  -2   3   4      584.93      564.63      5.45 o 
  -1   3   4      282.38      308.21      4.36 o 
   0   3   4      100.45       95.09      1.90 o 
   1   3   4        5.92       10.97      1.18 o 
   2   3   4       55.42       39.35      1.18 o 
   3   3   4        2.04        1.30      0.66 o 
   4   3   4      685.66      685.26     10.48 o 
   5   3   4      530.75      500.74      8.53 o 
   6   3   4      353.27      343.39      9.37 o 
   7   3   4       14.37       10.88      2.73 o 
   8   3   4        0.32        1.86      2.16 o 
   9   3   4       15.80       16.55      4.45 o 
 -12   4   4        4.84        3.31      1.91 o 
 -11   4   4        0.02        2.06      1.46 o 
 -10   4   4        2.95        0.74      1.28 o 
  -9   4   4        2.38        1.39      1.02 o 
  -8   4   4        0.62        1.64      0.99 o 
  -7   4   4       68.68       60.07      2.18 o 
  -6   4   4      351.95      341.24      5.18 o 
  -5   4   4       49.66       56.36      1.48 o 
  -4   4   4     1749.07     1820.76     14.38 o 
  -3   4   4      181.66      234.30      3.14 o 
  -2   4   4      883.43      850.63     16.91 o 
  -1   4   4      159.12      139.47      2.21 o 
   0   4   4     1536.57     1619.17     12.70 o 
   1   4   4       13.66        9.43      0.72 o 
   2   4   4      161.77      166.90      2.57 o 
   3   4   4      628.87      607.44      6.98 o 
   4   4   4        3.58        1.46      1.13 o 
   5   4   4       66.24       66.01      3.80 o 
   6   4   4      298.11      242.58      7.92 o 
   7   4   4       47.63       44.99      4.59 o 
   8   4   4      103.55      110.48      5.95 o 
   9   4   4       41.23       36.48      5.58 o 
 -12   5   4        0.00        0.01      2.00 o 
 -11   5   4       17.84       17.59      2.37 o 
 -10   5   4        9.70       10.80      1.36 o 
  -9   5   4       44.03       37.81      1.89 o 
  -8   5   4       37.90       37.02      1.75 o 
  -7   5   4       99.30      102.05      2.88 o 
  -6   5   4       67.46       70.29      2.27 o 
  -5   5   4       73.70       84.66      1.80 o 
  -4   5   4        2.98        7.09      1.08 o 
  -3   5   4      253.27      240.49      3.27 o 
  -2   5   4     1772.96     1774.92     17.55 o 
  -1   5   4     1819.88     1908.93     16.01 o 
   0   5   4      959.57      973.82      8.46 o 
   1   5   4      689.35      716.82      6.75 o 
   2   5   4        5.36        9.10      0.81 o 
   3   5   4        9.08       11.51      1.04 o 
   4   5   4       96.44       99.42      2.91 o 
   5   5   4      224.23      222.41      7.42 o 
   6   5   4      181.25      179.13      6.89 o 
   7   5   4        0.65       -1.93      1.96 o 
   8   5   4       28.20       32.75      3.58 o 
   9   5   4        3.88        4.08      2.47 o 
 -12   6   4        3.47        7.06      2.10 o 
 -11   6   4        0.98       -0.24      1.75 o 
 -10   6   4        6.98        9.73      1.62 o 
  -9   6   4        1.46        0.61      1.07 o 
  -8   6   4       31.66       29.68      1.81 o 
  -7   6   4       44.95       44.57      1.99 o 
  -6   6   4       68.63       66.64      2.28 o 
  -5   6   4      287.79      274.73      4.50 o 
  -4   6   4       82.57       59.61      1.59 o 
  -3   6   4      444.88      493.06      5.44 o 
  -2   6   4      785.78      876.60      8.84 o 
  -1   6   4     1302.87     1294.86     10.77 o 
   0   6   4      288.33      303.46      3.76 o 
   1   6   4        1.71        3.18      0.66 o 
   2   6   4       19.73       16.54      0.98 o 
   3   6   4      470.08      454.39      6.83 o 
   4   6   4       87.33       88.95      3.39 o 
   5   6   4       16.67       17.75      2.61 o 
   6   6   4       96.01       72.15      4.57 o 
   7   6   4        0.91       -2.78      1.91 o 
   8   6   4       42.36       48.91      4.29 o 
   9   6   4       55.73       67.86      5.04 o 
 -12   7   4        0.11        5.87      2.14 o 
 -11   7   4        0.00       -1.13      1.25 o 
 -10   7   4       46.27       42.14      2.46 o 
  -9   7   4        3.39        4.86      1.50 o 
  -8   7   4       29.13       31.06      2.01 o 
  -7   7   4        3.43        5.93      1.08 o 
  -6   7   4       48.71       47.74      1.82 o 
  -5   7   4      141.23      147.18      3.27 o 
  -4   7   4       38.57       41.84      1.44 o 
  -3   7   4     1554.74     1609.89     14.70 o 
  -2   7   4      140.20      116.40      2.51 o 
  -1   7   4      860.41      828.60      7.72 o 
   0   7   4        2.74        2.51      0.94 o 
   1   7   4      568.94      532.51      6.57 o 
   2   7   4       37.09       37.84      1.64 o 
   3   7   4      162.51      173.08      4.00 o 
   4   7   4       13.39        9.80      3.93 o 
   5   7   4       33.72       30.04      3.10 o 
   6   7   4       48.56       37.99      3.47 o 
   7   7   4       28.73       32.81      3.50 o 
   8   7   4       79.78       87.68      5.52 o 
   9   7   4        0.82        9.17      3.99 o 
 -12   8   4        1.78        1.95      2.41 o 
 -11   8   4       16.49       17.60      2.26 o 
 -10   8   4        1.51       -1.51      1.37 o 
  -9   8   4        8.69        7.79      2.20 o 
  -8   8   4        0.01        0.14      1.18 o 
  -7   8   4       89.03       91.18      2.94 o 
  -6   8   4       42.24       37.93      1.88 o 
  -5   8   4      464.78      492.86      6.74 o 
  -4   8   4        9.86       11.61      1.09 o 
  -3   8   4      102.28      112.92      2.34 o 
  -2   8   4       97.69      112.92      2.55 o 
  -1   8   4      494.82      471.91      5.54 o 
   0   8   4        0.11        1.82      0.92 o 
   1   8   4      205.37      191.34      3.62 o 
   2   8   4        8.58        9.36      1.10 o 
   3   8   4       82.42       83.86      2.86 o 
   4   8   4       91.57       79.56      4.45 o 
   5   8   4        0.26        0.41      1.74 o 
   6   8   4       10.82       11.32      3.26 o 
   7   8   4        1.71       -0.15      1.96 o 
   8   8   4        3.94        4.91      2.50 o 
 -11   9   4        2.38        3.57      1.77 o 
 -10   9   4        1.63        3.62      2.15 o 
  -9   9   4       61.30       74.93      3.52 o 
  -8   9   4        6.72        5.37      2.18 o 
  -7   9   4        2.38        4.17      1.35 o 
  -6   9   4      118.55      114.76      3.75 o 
  -5   9   4       87.07       89.54      3.07 o 
  -4   9   4        8.14       10.63      1.20 o 
  -3   9   4      149.05      137.61      2.68 o 
  -2   9   4      264.55      264.99      8.15 o 
  -1   9   4      167.99      169.86      3.47 o 
   0   9   4      405.23      377.92      5.54 o 
   1   9   4      293.34      276.36      5.19 o 
   2   9   4      992.84      952.79     10.56 o 
   3   9   4     1125.28     1120.56     16.18 o 
   4   9   4        5.86       10.13      1.99 o 
   5   9   4       39.88       50.06      3.94 o 
   6   9   4       11.65        8.72      2.47 o 
   7   9   4       25.53       23.90      3.26 o 
   8   9   4        0.00       -5.17      4.31 o 
 -11  10   4       72.70       76.71      3.92 o 
 -10  10   4        0.38        0.21      1.65 o 
  -9  10   4       13.69       13.02      2.08 o 
  -8  10   4        4.03        3.73      1.53 o 
  -7  10   4       20.97       22.87      2.40 o 
  -6  10   4       54.26       54.04      2.78 o 
  -5  10   4      370.15      375.78      6.99 o 
  -4  10   4      220.54      185.12      4.43 o 
  -3  10   4       19.83       21.98      1.53 o 
  -2  10   4        0.31       -0.32      0.77 o 
  -1  10   4       11.00       14.24      1.22 o 
   0  10   4      195.17      192.46      3.89 o 
   1  10   4       24.75       26.33      1.63 o 
   2  10   4      106.91       97.96      2.89 o 
   3  10   4      145.63      125.33      4.61 o 
   4  10   4      294.89      250.91      6.84 o 
   5  10   4       59.43       57.07      4.26 o 
   6  10   4        0.05        0.54      1.80 o 
   7  10   4        3.15        2.66      2.20 o 
   8  10   4        3.13        1.40      3.32 o 
 -11  11   4        0.56        2.85      1.77 o 
 -10  11   4       75.40       92.68      4.28 o 
  -9  11   4       67.80       69.12      3.61 o 
  -8  11   4        3.76        6.03      1.78 o 
  -7  11   4      333.20      323.74      7.14 o 
  -6  11   4      229.95      238.03      5.80 o 
  -5  11   4       51.99       56.36      2.71 o 
  -4  11   4        0.37        2.82      1.18 o 
  -3  11   4       30.04       29.10      1.92 o 
  -2  11   4      245.25      241.81      4.48 o 
  -1  11   4        0.34        1.16      0.93 o 
   0  11   4      909.13      914.47     10.49 o 
   1  11   4        6.29        8.43      1.23 o 
   2  11   4       81.80       86.25      3.81 o 
   3  11   4       18.64       17.63      2.12 o 
   4  11   4      247.60      217.06      6.51 o 
   5  11   4        5.05        9.21      2.29 o 
   6  11   4        4.92        6.11      3.49 o 
   7  11   4        0.29       -0.44      2.24 o 
 -10  12   4       89.79       89.45      4.32 o 
  -9  12   4       16.37       17.59      2.21 o 
  -8  12   4        8.79       12.41      2.30 o 
  -7  12   4       50.51       45.69      2.87 o 
  -6  12   4      124.29      132.98      3.81 o 
  -5  12   4        9.33        7.98      1.86 o 
  -4  12   4      178.02      160.28      5.53 o 
  -3  12   4      130.13      128.19      4.85 o 
  -2  12   4      190.85      208.30      4.95 o 
  -1  12   4        0.36        3.26      1.13 o 
   0  12   4      386.06      375.83      6.11 o 
   1  12   4        0.82        0.03      0.95 o 
   2  12   4       68.14       70.94      2.77 o 
   3  12   4      125.00      100.20      4.76 o 
   4  12   4       19.56       19.33      2.35 o 
   5  12   4       78.72       73.52      4.94 o 
   6  12   4       36.20       35.03      3.79 o 
   7  12   4        6.40       11.61      2.83 o 
 -10  13   4        0.01        1.34      2.20 o 
  -9  13   4        1.43        2.80      1.73 o 
  -8  13   4        0.20       -0.58      1.49 o 
  -7  13   4       20.00       12.01      2.29 o 
  -6  13   4       24.70       24.57      2.63 o 
  -5  13   4       71.88       73.62      4.07 o 
  -4  13   4       59.53       63.98      3.74 o 
  -3  13   4       12.77       14.13      2.03 o 
  -2  13   4       85.89       96.98      6.47 o 
  -1  13   4      416.06      437.97      7.85 o 
   0  13   4       44.27       49.13      2.29 o 
   1  13   4        1.37        1.60      1.12 o 
   2  13   4       70.32       64.13      3.05 o 
   3  13   4        6.37        2.54      2.05 o 
   4  13   4       57.88       68.68      5.96 o 
   5  13   4       30.54       25.96      3.44 o 
   6  13   4        0.23        0.81      2.23 o 
   7  13   4        0.18       -0.24      3.90 o 
  -9  14   4       18.47       25.71      3.10 o 
  -8  14   4        0.28        1.35      1.86 o 
  -7  14   4       12.99       18.42      2.58 o 
  -6  14   4        4.33        5.70      1.95 o 
  -5  14   4        7.87        6.39      1.80 o 
  -4  14   4        4.54        6.77      1.76 o 
  -3  14   4       61.57       61.96      3.69 o 
  -2  14   4       45.86       49.73      3.29 o 
  -1  14   4      149.33      135.42      4.26 o 
   0  14   4       45.68       45.74      2.59 o 
   1  14   4       14.68       14.60      1.84 o 
   2  14   4       63.78       58.53      2.99 o 
   3  14   4        1.27        0.43      1.57 o 
   4  14   4       33.89       30.83      2.87 o 
   5  14   4       30.85       39.58      4.00 o 
   6  14   4       31.79       40.92     10.51 o 
  -8  15   4        5.58        2.61      2.18 o 
  -7  15   4       35.42       34.15      3.31 o 
  -6  15   4        0.18       -2.64      2.00 o 
  -5  15   4       13.20       11.97      2.32 o 
  -4  15   4        5.96        4.12      1.90 o 
  -3  15   4        0.17       -0.98      1.49 o 
  -2  15   4       47.66       42.15      3.20 o 
  -1  15   4      125.50      115.08      4.93 o 
   0  15   4       92.38       90.06      4.38 o 
   1  15   4      124.86      130.74      4.54 o 
   2  15   4        9.67        7.78      2.19 o 
   3  15   4       44.08       45.33      3.82 o 
   4  15   4       18.45       16.46      2.44 o 
   5  15   4       23.76       24.66      7.65 o 
  -8  16   4        0.02       -3.99      3.50 o 
  -7  16   4        0.42        0.98      2.63 o 
  -6  16   4       42.63       42.78      3.66 o 
  -5  16   4       25.57       24.62      2.93 o 
  -4  16   4       56.65       62.06      4.09 o 
  -3  16   4       28.31       30.98      2.93 o 
  -2  16   4        4.01        4.47      1.78 o 
  -1  16   4       35.82       38.66      3.18 o 
   0  16   4        0.95        0.76      2.42 o 
   1  16   4       18.88       18.73      2.48 o 
   2  16   4        0.06        3.30      3.58 o 
   3  16   4        8.15        5.97      5.12 o 
   4  16   4       37.71       39.67      4.21 o 
   5  16   4       16.45       31.36      5.67 o 
  -7  17   4        0.15        7.16      5.18 o 
  -6  17   4       34.29       34.85      3.48 o 
  -5  17   4        5.19        5.03      2.15 o 
  -4  17   4       23.49       25.85      2.97 o 
  -3  17   4        3.06        4.77      2.83 o 
  -2  17   4        0.33        1.44      1.75 o 
  -1  17   4        4.53        8.70      2.93 o 
   0  17   4        1.09        0.04      2.63 o 
   1  17   4        8.77        7.67      2.01 o 
   2  17   4       45.36       46.08      4.45 o 
   3  17   4        0.02        0.48      2.10 o 
   4  17   4        2.73        7.08      7.07 o 
  -5  18   4       20.33       27.48      3.23 o 
  -4  18   4       60.03       65.05      4.48 o 
  -3  18   4        9.12       16.16      2.64 o 
  -2  18   4       24.56       25.41      2.92 o 
  -1  18   4        2.56        0.93      2.79 o 
   0  18   4       14.73       25.53      3.91 o 
   1  18   4        0.13        3.16      2.95 o 
   2  18   4       15.28       16.52      3.16 o 
  -4  19   4        0.93        9.05      3.75 o 
  -3  19   4        0.31       -0.15      1.96 o 
  -2  19   4        0.33        0.63      2.98 o 
  -1  19   4       11.48       13.52      4.71 o 
   0  19   4       15.46       12.00      6.26 o 
   1  19   4       27.46       27.18      6.43 o 
 -13   1   5        0.71        0.60      1.76 o 
 -12   1   5        0.01       -0.39      1.42 o 
 -11   1   5      108.97      103.94      4.14 o 
 -10   1   5        2.34        3.45      1.37 o 
  -9   1   5       85.74       78.86      3.61 o 
  -8   1   5       76.20       70.79      3.42 o 
  -7   1   5        6.82        5.89      0.80 o 
  -6   1   5       55.01       46.93      1.57 o 
  -5   1   5     1831.40     1795.30     16.10 o 
  -4   1   5      441.93      459.96      5.06 o 
  -3   1   5     1074.72     1089.98      9.31 o 
  -2   1   5     1287.13     1350.70     10.98 o 
  -1   1   5     1037.14     1038.14      8.80 o 
   0   1   5      961.31      935.10      8.03 o 
   1   1   5       28.07       23.40      1.41 o 
   2   1   5       70.59       67.05      2.83 o 
   3   1   5       84.54       85.34      2.80 o 
   4   1   5      161.65      159.61      4.03 o 
   5   1   5        1.04        0.51      1.23 o 
   6   1   5       77.05       80.16      3.22 o 
   7   1   5        4.98        6.17      1.79 o 
   8   1   5       21.58       20.53      2.93 o 
   9   1   5        9.84       15.54      4.30 o 
 -13   2   5        2.03        7.11      1.94 o 
 -12   2   5        0.07        2.38      1.50 o 
 -11   2   5        4.52        3.48      1.50 o 
 -10   2   5        3.07        1.82      1.38 o 
  -9   2   5       33.22       32.84      2.24 o 
  -8   2   5       69.34       73.28      2.51 o 
  -7   2   5      270.23      245.02      4.42 o 
  -6   2   5      386.91      382.80      4.78 o 
  -5   2   5     1351.03     1376.69     11.70 o 
  -4   2   5     2302.83     2393.66     20.30 o 
  -3   2   5      356.72      384.36      4.40 o 
  -2   2   5      545.61      556.83      5.56 o 
  -1   2   5       27.37       31.06      1.09 o 
   0   2   5     1167.22     1298.22     10.62 o 
   1   2   5        0.84        1.05      0.71 o 
   2   2   5       35.93       37.25      1.79 o 
   3   2   5      286.98      278.43      6.11 o 
   4   2   5       94.37       96.20      3.14 o 
   5   2   5       18.72       23.41      1.93 o 
   6   2   5        2.31        3.44      1.41 o 
   7   2   5        6.05        5.63      1.82 o 
   8   2   5       16.67       15.09      4.30 o 
   9   2   5        4.61        8.05      3.57 o 
 -13   3   5        0.01       -2.18      1.91 o 
 -12   3   5        3.89        5.55      1.71 o 
 -11   3   5       31.59       32.63      2.51 o 
 -10   3   5      333.31      314.51      7.01 o 
  -9   3   5      115.35      120.15      3.46 o 
  -8   3   5        0.04       -0.44      0.87 o 
  -7   3   5        0.60       -0.21      1.04 o 
  -6   3   5        6.60        5.44      0.77 o 
  -5   3   5       24.72       23.05      1.33 o 
  -4   3   5      320.80      367.41      4.41 o 
  -3   3   5       35.55       37.74      1.32 o 
  -2   3   5      264.12      256.97      3.38 o 
  -1   3   5     1514.24     1565.81     12.53 o 
   0   3   5       32.79       31.17      1.79 o 
   1   3   5     1599.54     1708.05     17.01 o 
   2   3   5       32.22       20.79      1.98 o 
   3   3   5      358.50      321.44     16.72 o 
   4   3   5      972.51      948.43     11.71 o 
   5   3   5      717.22      693.83      9.84 o 
   6   3   5       13.95       15.18      2.72 o 
   7   3   5        0.20       -1.08      3.46 o 
   8   3   5       14.54       16.46      2.93 o 
   9   3   5        0.37       -1.37      3.17 o 
 -12   4   5       13.55       14.04      1.95 o 
 -11   4   5        2.45        2.32      1.47 o 
 -10   4   5        6.10        6.21      1.33 o 
  -9   4   5       87.29       77.96      2.85 o 
  -8   4   5       67.22       66.42      2.47 o 
  -7   4   5      142.43      130.00      3.25 o 
  -6   4   5      117.52      106.38      2.77 o 
  -5   4   5       40.71       38.89      1.37 o 
  -4   4   5       44.97       45.61      1.44 o 
  -3   4   5      249.26      238.69      3.75 o 
  -2   4   5        1.68        4.69      0.80 o 
  -1   4   5       18.57       16.72      1.04 o 
   0   4   5        0.41        0.32      0.55 o 
   1   4   5       78.05       84.15      1.82 o 
   2   4   5        1.37        1.35      0.81 o 
   3   4   5      502.78      469.93      7.04 o 
   4   4   5      366.51      317.95     14.08 o 
   5   4   5      205.67      180.55      5.39 o 
   6   4   5      128.85      110.34      5.60 o 
   7   4   5       42.16       40.74      3.82 o 
   8   4   5        1.75        2.86      3.67 o 
   9   4   5        0.32       -0.76      3.20 o 
 -12   5   5        9.88       12.64      2.31 o 
 -11   5   5       15.78       13.86      1.95 o 
 -10   5   5       13.73       15.88      1.63 o 
  -9   5   5       35.13       29.84      1.89 o 
  -8   5   5       79.23       75.29      2.68 o 
  -7   5   5        4.73        6.23      1.04 o 
  -6   5   5       79.25       83.06      2.50 o 
  -5   5   5       46.46       44.85      1.48 o 
  -4   5   5      321.98      270.99      4.01 o 
  -3   5   5     1662.45     1722.96     14.30 o 
  -2   5   5      334.42      328.80      4.59 o 
  -1   5   5     1795.64     1898.36     15.04 o 
   0   5   5      897.01      899.26      8.55 o 
   1   5   5        0.06        0.48      0.64 o 
   2   5   5        6.47        7.12      1.16 o 
   3   5   5      393.75      399.47      6.33 o 
   4   5   5       26.10       31.17      3.62 o 
   5   5   5       75.17       63.26      4.24 o 
   6   5   5        0.65        2.54      4.89 o 
   7   5   5        7.05        6.32      2.49 o 
   8   5   5        0.02        2.94      2.38 o 
 -12   6   5        1.41       -0.90      1.91 o 
 -11   6   5        0.94       -2.43      2.34 o 
 -10   6   5        7.02       11.48      1.46 o 
  -9   6   5       13.87       15.75      1.53 o 
  -8   6   5        3.61        1.16      1.00 o 
  -7   6   5        6.04        6.94      1.11 o 
  -6   6   5      188.95      181.65      3.83 o 
  -5   6   5      295.95      252.33      4.39 o 
  -4   6   5       73.26       64.78      1.82 o 
  -3   6   5     1096.61     1204.80     11.75 o 
  -2   6   5      136.55      115.09      2.31 o 
  -1   6   5      110.27      108.12      2.21 o 
   0   6   5       59.69       64.91      1.72 o 
   1   6   5      131.02      138.01      2.54 o 
   2   6   5      190.47      182.47      4.05 o 
   3   6   5       84.55       74.31      3.16 o 
   4   6   5        1.06       -0.11      1.31 o 
   5   6   5       12.86       16.27      2.56 o 
   6   6   5       19.63       13.73      2.58 o 
   7   6   5        7.81       11.00      3.18 o 
   8   6   5       10.91        3.78      4.33 o 
 -12   7   5       12.53       13.71      2.47 o 
 -11   7   5        0.00        0.02      1.48 o 
 -10   7   5        7.52        6.54      1.62 o 
  -9   7   5       46.37       44.18      2.31 o 
  -8   7   5        0.22       -0.07      0.99 o 
  -7   7   5       63.76       67.35      2.54 o 
  -6   7   5       64.96       63.76      2.18 o 
  -5   7   5       33.68       28.61      1.58 o 
  -4   7   5     1388.60     1484.59     12.78 o 
  -3   7   5       16.73       13.51      1.37 o 
  -2   7   5       75.12       75.01      1.89 o 
  -1   7   5      281.36      300.06      4.36 o 
   0   7   5       88.78       76.63      1.89 o 
   1   7   5       15.55       18.76      1.31 o 
   2   7   5      142.25      142.05      4.70 o 
   3   7   5      202.04      179.35      4.96 o 
   4   7   5       90.01       82.62      7.62 o 
   5   7   5       15.53       14.56      6.20 o 
   6   7   5       15.40       11.69      2.50 o 
   7   7   5       53.08       56.61      7.53 o 
   8   7   5       19.95       23.09      3.53 o 
 -12   8   5       35.90       35.20      4.22 o 
 -11   8   5        3.10        4.77      2.30 o 
 -10   8   5        8.35       10.88      2.08 o 
  -9   8   5        3.46        1.68      1.74 o 
  -8   8   5       16.57       17.26      1.60 o 
  -7   8   5       21.89       18.59      1.55 o 
  -6   8   5       19.43       15.69      1.41 o 
  -5   8   5      116.79      111.16      2.99 o 
  -4   8   5      197.76      183.37      3.72 o 
  -3   8   5        0.97        6.31      0.84 o 
  -2   8   5      395.62      390.22      4.87 o 
  -1   8   5      275.69      268.87      6.14 o 
   0   8   5       25.85       26.86      1.52 o 
   1   8   5        0.08        0.61      0.97 o 
   2   8   5       10.86       12.11      1.59 o 
   3   8   5        0.40        0.51      1.29 o 
   4   8   5       19.84       26.08      2.94 o 
   5   8   5       19.53       27.19      3.17 o 
   6   8   5       11.99       12.14      2.58 o 
   7   8   5        5.03        8.48      3.46 o 
   8   8   5       20.67       20.24      3.46 o 
 -11   9   5       12.77       12.69      2.11 o 
 -10   9   5       19.22       19.30      2.13 o 
  -9   9   5       41.87       46.85      2.87 o 
  -8   9   5       69.43       63.59      3.18 o 
  -7   9   5       46.43       52.45      2.76 o 
  -6   9   5       43.80       43.84      2.11 o 
  -5   9   5      146.77      137.30      3.45 o 
  -4   9   5        0.09       -0.11      0.84 o 
  -3   9   5      120.93      112.27      2.49 o 
  -2   9   5        0.01       -1.11      0.74 o 
  -1   9   5        1.30        5.17      0.98 o 
   0   9   5       33.06       29.66      2.52 o 
   1   9   5      718.14      688.77      9.55 o 
   2   9   5      290.00      289.38      7.71 o 
   3   9   5      150.96      145.81      7.30 o 
   4   9   5        3.49        2.94      2.03 o 
   5   9   5       44.84       40.71      3.74 o 
   6   9   5       16.97       17.04      3.02 o 
   7   9   5        3.36        1.77      2.11 o 
 -11  10   5       10.36       11.51      2.04 o 
 -10  10   5        0.04        1.39      2.11 o 
  -9  10   5       17.20       15.84      2.32 o 
  -8  10   5      106.84      104.45      4.11 o 
  -7  10   5       52.07       44.94      2.68 o 
  -6  10   5      158.06      142.61      4.36 o 
  -5  10   5      289.41      285.93      6.73 o 
  -4  10   5      209.23      199.67      4.10 o 
  -3  10   5      191.35      182.41      3.81 o 
  -2  10   5      131.35      128.32      3.69 o 
  -1  10   5      138.50      134.79      3.34 o 
   0  10   5      390.35      392.19      6.77 o 
   1  10   5        5.65        6.90      3.11 o 
   2  10   5       20.16       23.93      3.00 o 
   3  10   5        0.92        0.14      2.07 o 
   4  10   5       17.74       19.53      2.71 o 
   5  10   5        3.81        4.39      2.21 o 
   6  10   5       15.76       17.30      2.95 o 
   7  10   5       21.80       25.45      6.35 o 
 -11  11   5        2.14        3.84      1.85 o 
 -10  11   5       10.40       16.75      3.21 o 
  -9  11   5        4.19        3.19      1.55 o 
  -8  11   5      109.69      114.28      4.39 o 
  -7  11   5      224.10      221.72      5.87 o 
  -6  11   5       10.06       12.28      1.65 o 
  -5  11   5       35.84       33.13      2.69 o 
  -4  11   5       16.62       16.43      1.89 o 
  -3  11   5      280.63      274.87      5.78 o 
  -2  11   5        0.22        2.39      1.03 o 
  -1  11   5       31.55       32.56      1.82 o 
   0  11   5        0.05        1.00      0.97 o 
   1  11   5       13.76       15.72      1.71 o 
   2  11   5       57.88       51.80      3.14 o 
   3  11   5       40.05       33.98      2.76 o 
   4  11   5       16.69       12.40      2.58 o 
   5  11   5       30.09       27.28      3.37 o 
   6  11   5        1.17       -2.66      1.98 o 
   7  11   5        0.37        2.09      2.97 o 
 -10  12   5       14.78       21.75      3.69 o 
  -9  12   5       49.26       50.20      3.21 o 
  -8  12   5        4.33        6.28      1.62 o 
  -7  12   5       10.39       14.16      1.87 o 
  -6  12   5      109.84      112.42      4.98 o 
  -5  12   5       45.19       41.73      3.07 o 
  -4  12   5      152.50      164.91      6.02 o 
  -3  12   5      479.75      483.27     10.94 o 
  -2  12   5      377.08      372.03      7.12 o 
  -1  12   5       74.40       68.48      2.61 o 
   0  12   5       10.37       11.34      1.35 o 
   1  12   5       94.88       93.16      3.42 o 
   2  12   5       10.51        8.98      2.22 o 
   3  12   5      120.52      107.96      4.69 o 
   4  12   5      127.38      115.16      6.14 o 
   5  12   5        5.54        4.99      2.26 o 
   6  12   5        4.45        5.05      2.71 o 
 -10  13   5        1.70        6.15      2.83 o 
  -9  13   5       49.82       58.64      3.50 o 
  -8  13   5       75.35       78.40      5.89 o 
  -7  13   5       76.30       86.90      4.70 o 
  -6  13   5        6.04        6.61      2.89 o 
  -5  13   5        0.27        0.11      1.50 o 
  -4  13   5       65.52       53.00      3.47 o 
  -3  13   5       77.73       71.56      3.88 o 
  -2  13   5       84.04       86.66      4.16 o 
  -1  13   5      158.02      156.09      3.98 o 
   0  13   5       75.28       78.51      2.87 o 
   1  13   5        8.24        7.76      2.12 o 
   2  13   5       26.99       32.58      2.82 o 
   3  13   5       17.38       19.98      2.49 o 
   4  13   5       12.51       10.63      5.76 o 
   5  13   5        0.14        4.32      2.94 o 
   6  13   5       16.70       13.44      4.66 o 
  -9  14   5        4.33        0.67      2.19 o 
  -8  14   5        0.43       -1.88      1.62 o 
  -7  14   5        1.15        3.27      2.02 o 
  -6  14   5       18.66       19.99      2.58 o 
  -5  14   5        5.74       10.66      2.07 o 
  -4  14   5        7.63       12.31      2.18 o 
  -3  14   5      228.92      208.46      6.75 o 
  -2  14   5      256.34      211.63      6.63 o 
  -1  14   5       28.36       33.49      2.38 o 
   0  14   5       31.51       34.89      2.40 o 
   1  14   5       18.79       18.86      2.25 o 
   2  14   5       79.13       76.66      4.10 o 
   3  14   5        6.56        6.51      1.97 o 
   4  14   5        0.00        5.98      2.38 o 
   5  14   5        6.59        6.90      2.58 o 
  -8  15   5       17.59       14.49      3.20 o 
  -7  15   5       25.50       31.26      3.17 o 
  -6  15   5        5.87        9.31      2.45 o 
  -5  15   5       12.79        6.82      1.93 o 
  -4  15   5        9.85       10.09      2.16 o 
  -3  15   5        4.02        9.71      2.14 o 
  -2  15   5      191.05      178.99      6.33 o 
  -1  15   5       32.84       24.67      2.57 o 
   0  15   5       53.91       54.09      3.64 o 
   1  15   5       53.73       52.76      4.44 o 
   2  15   5       45.62       48.75      3.48 o 
   3  15   5       33.89       44.09      3.49 o 
   4  15   5       17.37       20.85      6.03 o 
   5  15   5        0.11        0.06      3.47 o 
  -7  16   5        0.19        0.65      1.86 o 
  -6  16   5       15.45       15.60      2.54 o 
  -5  16   5       25.74       33.12      3.34 o 
  -4  16   5        0.03       -2.84      2.57 o 
  -3  16   5       50.20       50.87      3.59 o 
  -2  16   5        4.97        6.81      2.04 o 
  -1  16   5       20.72       24.42      2.82 o 
   0  16   5       59.82       56.06      5.64 o 
   1  16   5       16.84       21.14      6.58 o 
   2  16   5       76.43       82.24      5.74 o 
   3  16   5       18.41       25.10      4.85 o 
   4  16   5       15.72       28.21      7.27 o 
  -6  17   5        5.77        9.50      2.44 o 
  -5  17   5        9.35       10.25      2.38 o 
  -4  17   5        7.09        5.50      1.94 o 
  -3  17   5        0.53        2.82      1.87 o 
  -2  17   5        1.36       -0.51      1.99 o 
  -1  17   5       72.75       68.50      7.01 o 
   0  17   5       28.34       29.93      6.10 o 
   1  17   5      165.74      197.16      8.77 o 
   2  17   5      117.00      113.68      8.20 o 
   3  17   5        4.75        0.84      2.72 o 
  -5  18   5        1.90        2.16      2.18 o 
  -4  18   5        1.48        1.65      1.93 o 
  -3  18   5       11.41        8.29      2.21 o 
  -2  18   5        6.21        3.71      2.78 o 
  -1  18   5        4.76        8.49      3.22 o 
   0  18   5       27.83       34.86      6.49 o 
   1  18   5       81.82       78.50      9.39 o 
  -3  19   5        0.06       -1.81      4.91 o 
  -2  19   5        2.46        6.52      4.21 o 
  -1  19   5       11.10        6.61      4.36 o 
 -13   0   6        6.32        6.93      2.71 o 
 -12   0   6       15.89       11.06      2.55 o 
 -11   0   6      102.78      104.36      5.94 o 
 -10   0   6       71.03       63.88      4.41 o 
  -9   0   6       26.17       29.82      3.09 o 
  -8   0   6      195.29      178.16      7.28 o 
  -7   0   6       77.19       79.50      4.24 o 
  -6   0   6      661.25      651.08     11.58 o 
  -5   0   6       27.71       25.37      2.72 o 
  -4   0   6     2705.43     2892.66     35.57 o 
  -3   0   6      224.98      187.95      4.20 o 
  -2   0   6       99.18       75.48      3.09 o 
  -1   0   6     4477.93     4881.73     49.37 o 
   0   0   6     1395.95     1399.23     16.25 o 
   1   0   6     1774.15     1898.13     26.85 o 
   2   0   6      111.84      110.50      4.60 o 
   3   0   6       27.28       29.16      2.78 o 
   4   0   6       47.57       46.35      3.95 o 
   5   0   6      243.58      236.34      7.79 o 
   6   0   6        9.75       11.68      2.50 o 
   7   0   6       12.66       25.14      4.33 o 
   8   0   6       28.63       33.28      5.27 o 
 -13   1   6       17.85       14.46      2.13 o 
 -12   1   6        3.02        3.71      1.60 o 
 -11   1   6        1.57        4.74      1.49 o 
 -10   1   6       17.24       17.80      1.93 o 
  -9   1   6       15.03       14.41      1.65 o 
  -8   1   6        0.61        2.27      0.81 o 
  -7   1   6      241.01      253.43      4.01 o 
  -6   1   6      181.99      176.94      3.63 o 
  -5   1   6      176.99      182.69      3.13 o 
  -4   1   6        0.12       -0.19      0.99 o 
  -3   1   6      578.79      626.29      6.36 o 
  -2   1   6     1375.54     1496.02     12.32 o 
  -1   1   6        0.25       -0.92      0.61 o 
   0   1   6      127.44      112.38      2.34 o 
   1   1   6        0.11        0.16      0.99 o 
   2   1   6       95.89       94.75      2.98 o 
   3   1   6       33.88       33.06      2.04 o 
   4   1   6      196.76      208.08      4.95 o 
   5   1   6      172.39      185.32      4.89 o 
   6   1   6        0.00        0.43      1.34 o 
   7   1   6       11.82       18.77      2.35 o 
   8   1   6        0.01       -1.25      3.14 o 
 -13   2   6       12.06       11.87      2.86 o 
 -12   2   6        3.58        5.80      1.62 o 
 -11   2   6        0.42        1.89      1.46 o 
 -10   2   6       13.67       14.98      1.84 o 
  -9   2   6       45.01       40.18      2.05 o 
  -8   2   6       37.95       37.02      2.45 o 
  -7   2   6      222.43      215.86      4.17 o 
  -6   2   6     1574.10     1601.06     13.72 o 
  -5   2   6     1374.47     1320.41     12.91 o 
  -4   2   6      524.24      510.72      5.69 o 
  -3   2   6      236.23      228.25      3.37 o 
  -2   2   6      117.72      105.68      2.15 o 
  -1   2   6       33.14       48.16      1.38 o 
   0   2   6        1.56        6.73      1.11 o 
   1   2   6      760.49      714.27      9.14 o 
   2   2   6      230.78      226.97      4.68 o 
   3   2   6      118.21      113.90      3.49 o 
   4   2   6       45.49       42.46      2.36 o 
   5   2   6      119.64      116.73      3.86 o 
   6   2   6        0.76        1.33      1.61 o 
   7   2   6       18.78       22.28      3.82 o 
   8   2   6       34.09       47.33      6.16 o 
 -13   3   6        0.25        3.58      2.08 o 
 -12   3   6        1.15        3.63      1.53 o 
 -11   3   6        1.54        2.23      1.49 o 
 -10   3   6       39.87       31.73      2.39 o 
  -9   3   6       88.77       75.77      2.78 o 
  -8   3   6        1.84        2.59      1.04 o 
  -7   3   6       35.31       29.98      1.81 o 
  -6   3   6       17.14       19.38      1.23 o 
  -5   3   6      338.92      365.64      4.75 o 
  -4   3   6        7.08        6.85      0.84 o 
  -3   3   6      103.17      105.23      2.24 o 
  -2   3   6      335.70      315.33      4.06 o 
  -1   3   6      200.57      206.23      3.08 o 
   0   3   6      784.02      794.54      8.46 o 
   1   3   6       54.93       51.48      2.12 o 
   2   3   6      353.18      334.35      5.81 o 
   3   3   6      758.76      711.30      9.72 o 
   4   3   6       30.28       20.21      1.88 o 
   5   3   6       83.87       70.89      3.10 o 
   6   3   6        5.50        6.04      2.43 o 
   7   3   6        3.10        2.75      2.38 o 
   8   3   6        1.50        6.55      2.68 o 
 -12   4   6        0.12        2.56      1.57 o 
 -11   4   6       43.71       41.30      2.76 o 
 -10   4   6       26.45       30.36      2.00 o 
  -9   4   6       16.10       12.43      1.45 o 
  -8   4   6        0.60        2.67      1.02 o 
  -7   4   6       12.39       12.63      1.27 o 
  -6   4   6       18.52       18.26      1.38 o 
  -5   4   6      109.14      110.68      2.47 o 
  -4   4   6      227.09      221.49      3.89 o 
  -3   4   6      224.96      218.72      3.37 o 
  -2   4   6       92.50      104.67      2.67 o 
  -1   4   6       72.82       62.03      1.85 o 
   0   4   6      208.11      211.61      4.19 o 
   1   4   6       42.51       28.85      2.85 o 
   2   4   6        5.26        4.37      1.23 o 
   3   4   6      472.09      439.33      9.38 o 
   4   4   6      194.85      200.82      8.88 o 
   5   4   6       46.37       34.68      3.05 o 
   6   4   6       11.68       16.60      2.93 o 
   7   4   6        1.68        2.60      3.44 o 
   8   4   6        0.98        3.54      3.46 o 
 -12   5   6        0.06        2.39      1.58 o 
 -11   5   6        5.16        3.61      1.59 o 
 -10   5   6       58.20       58.33      2.67 o 
  -9   5   6       18.38       19.82      1.64 o 
  -8   5   6       55.26       52.08      2.30 o 
  -7   5   6       10.20        8.48      1.17 o 
  -6   5   6      101.36       90.96      2.72 o 
  -5   5   6      101.60      106.94      2.40 o 
  -4   5   6        0.34        0.47      0.70 o 
  -3   5   6       33.98       28.96      1.21 o 
  -2   5   6      276.49      286.90      4.44 o 
  -1   5   6      254.86      246.55      3.60 o 
   0   5   6      129.65      133.34      2.90 o 
   1   5   6      365.54      367.04      6.21 o 
   2   5   6      102.06      103.12      3.09 o 
   3   5   6      459.31      429.92     14.30 o 
   4   5   6      398.46      351.01      7.81 o 
   5   5   6      145.51      146.20      9.36 o 
   6   5   6       15.30       10.80      3.81 o 
   7   5   6       10.14       10.33      2.80 o 
   8   5   6        7.31        6.82      2.95 o 
 -12   6   6       12.97       13.59      2.48 o 
 -11   6   6        3.26        2.41      1.54 o 
 -10   6   6        3.75        5.82      1.33 o 
  -9   6   6        9.51        9.91      1.38 o 
  -8   6   6        1.46        0.04      0.97 o 
  -7   6   6        7.95        5.53      1.10 o 
  -6   6   6       75.59       80.30      2.62 o 
  -5   6   6       32.34       31.66      1.65 o 
  -4   6   6      104.63      109.35      2.47 o 
  -3   6   6        7.42        8.51      0.89 o 
  -2   6   6       26.94       33.57      1.53 o 
  -1   6   6       47.02       56.98      1.74 o 
   0   6   6      843.95      812.92      8.89 o 
   1   6   6       24.48       18.17      1.60 o 
   2   6   6      213.39      185.07      5.57 o 
   3   6   6       37.76       34.55      2.77 o 
   4   6   6       23.09       17.85      2.07 o 
   5   6   6        3.07        2.07      2.44 o 
   6   6   6        2.44        2.14      2.27 o 
   7   6   6       24.31       35.73      9.51 o 
 -12   7   6        1.46        2.32      2.30 o 
 -11   7   6        4.86        7.72      1.79 o 
 -10   7   6        2.95        2.22      1.27 o 
  -9   7   6       25.14       23.46      1.86 o 
  -8   7   6       46.88       47.62      2.29 o 
  -7   7   6        5.87        5.91      1.10 o 
  -6   7   6      332.09      346.82      5.80 o 
  -5   7   6      211.36      225.82      4.85 o 
  -4   7   6      279.62      260.64      4.05 o 
  -3   7   6       73.70       69.40      2.55 o 
  -2   7   6        1.70        4.26      0.89 o 
  -1   7   6     1500.12     1553.90     13.32 o 
   0   7   6        0.77        0.04      0.99 o 
   1   7   6     1925.05     1919.86     20.14 o 
   2   7   6        6.93        7.36      1.64 o 
   3   7   6      275.47      265.48      6.48 o 
   4   7   6        9.87       14.32      2.44 o 
   5   7   6       98.96       93.06      5.42 o 
   6   7   6       45.81       57.01      4.59 o 
   7   7   6       57.35       64.05      5.02 o 
 -12   8   6        0.05        2.28      2.62 o 
 -11   8   6        0.06        0.05      1.48 o 
 -10   8   6        0.03       -0.60      1.39 o 
  -9   8   6       11.61       11.61      1.78 o 
  -8   8   6       36.52       35.28      2.13 o 
  -7   8   6       98.33       86.19      2.95 o 
  -6   8   6        8.53        9.82      1.24 o 
  -5   8   6       60.95       69.65      2.46 o 
  -4   8   6        0.60        0.50      0.73 o 
  -3   8   6        6.38        5.13      0.93 o 
  -2   8   6       49.01       49.25      1.70 o 
  -1   8   6       15.70       15.88      1.33 o 
   0   8   6      820.23      775.48     10.36 o 
   1   8   6      190.27      196.78      4.70 o 
   2   8   6        1.04       -1.75      1.19 o 
   3   8   6       89.03       81.57      3.62 o 
   4   8   6        0.84        0.98      1.88 o 
   5   8   6        0.23        3.57      2.16 o 
   6   8   6       21.78       22.82      3.67 o 
   7   8   6        0.04       -1.72      2.32 o 
 -11   9   6       13.15        8.08      1.90 o 
 -10   9   6       14.00       18.28      2.18 o 
  -9   9   6       22.40       20.48      2.16 o 
  -8   9   6      316.83      309.06      7.03 o 
  -7   9   6      608.58      607.50      8.69 o 
  -6   9   6        8.11        9.74      1.30 o 
  -5   9   6      133.95      135.68      3.48 o 
  -4   9   6       83.96       80.73      4.11 o 
  -3   9   6        1.21        3.36      0.92 o 
  -2   9   6        0.30        1.70      0.92 o 
  -1   9   6        0.63       -1.55      1.04 o 
   0   9   6        4.28        3.05      1.56 o 
   1   9   6      328.31      315.16      6.17 o 
   2   9   6        2.60        2.61      1.41 o 
   3   9   6      107.04       83.18      5.65 o 
   4   9   6        0.02       -0.35      1.89 o 
   5   9   6       87.58       78.24      5.78 o 
   6   9   6        1.45        0.41      3.75 o 
   7   9   6       13.28       21.36      5.03 o 
 -11  10   6        0.06        1.47      1.65 o 
 -10  10   6        0.55        2.01      1.95 o 
  -9  10   6       78.58       78.57      3.80 o 
  -8  10   6      148.25      144.61      4.82 o 
  -7  10   6       24.16       21.17      2.08 o 
  -6  10   6        0.02       -0.34      0.95 o 
  -5  10   6        0.98        0.54      1.13 o 
  -4  10   6       25.49       26.48      1.92 o 
  -3  10   6       47.58       46.62      2.06 o 
  -2  10   6        7.06        4.42      1.10 o 
  -1  10   6        3.43        4.20      1.03 o 
   0  10   6      274.83      271.83      7.16 o 
   1  10   6      176.37      164.96      4.45 o 
   2  10   6      176.67      162.99      5.05 o 
   3  10   6        7.06        7.89      2.18 o 
   4  10   6        3.46        3.79      2.15 o 
   5  10   6       21.19       25.26      4.53 o 
   6  10   6        8.86       15.92      3.06 o 
 -11  11   6        2.71       -0.58      4.44 o 
 -10  11   6       11.18       12.10      2.45 o 
  -9  11   6        5.69        9.27      1.91 o 
  -8  11   6       84.12       86.48      3.85 o 
  -7  11   6        4.22        2.39      1.39 o 
  -6  11   6       17.62       19.82      1.90 o 
  -5  11   6       31.64       29.22      2.61 o 
  -4  11   6       18.03       20.85      1.83 o 
  -3  11   6       76.25       74.76      3.06 o 
  -2  11   6      142.23      142.42      3.67 o 
  -1  11   6      142.03      141.72      3.66 o 
   0  11   6      705.11      696.65     10.28 o 
   1  11   6       38.00       34.61      2.29 o 
   2  11   6      191.06      180.98      9.40 o 
   3  11   6        0.37        0.49      1.87 o 
   4  11   6       57.71       54.79      8.99 o 
   5  11   6       12.29       12.24      2.90 o 
   6  11   6        1.46       -0.02      2.35 o 
 -10  12   6        8.96       10.62      2.15 o 
  -9  12   6       37.06       32.79      2.80 o 
  -8  12   6       22.27       23.24      2.33 o 
  -7  12   6        2.11        3.64      1.64 o 
  -6  12   6        5.43        2.96      1.69 o 
  -5  12   6        0.02        0.24      1.46 o 
  -4  12   6        0.02        2.17      1.56 o 
  -3  12   6       12.73        7.89      1.54 o 
  -2  12   6      427.63      404.31      6.65 o 
  -1  12   6        5.13        3.82      1.20 o 
   0  12   6       26.00       28.12      2.14 o 
   1  12   6        3.68        4.57      1.48 o 
   2  12   6        0.35        0.63      1.96 o 
   3  12   6        4.28        1.19      3.58 o 
   4  12   6        1.51        6.55      4.82 o 
   5  12   6       18.93       23.14      3.40 o 
 -10  13   6        0.01       -4.43      2.96 o 
  -9  13   6       41.70       44.31      3.60 o 
  -8  13   6       14.80       12.37      3.41 o 
  -7  13   6        0.39       -0.27      1.41 o 
  -6  13   6        3.35        7.62      1.90 o 
  -5  13   6        0.43        1.19      1.84 o 
  -4  13   6        0.28       -0.81      1.54 o 
  -3  13   6       33.46       37.19      3.01 o 
  -2  13   6       16.46       18.77      1.91 o 
  -1  13   6       30.87       25.82      1.83 o 
   0  13   6       10.52       17.01      1.83 o 
   1  13   6        2.21        4.07      2.25 o 
   2  13   6        5.30        0.63      2.10 o 
   3  13   6        0.04        1.64      2.58 o 
   4  13   6       22.31       25.45      3.54 o 
   5  13   6        8.91       12.29      2.95 o 
  -9  14   6        0.02        1.48      1.98 o 
  -8  14   6        2.31        2.90      1.96 o 
  -7  14   6       23.99       18.81      2.54 o 
  -6  14   6        8.37        7.94      2.57 o 
  -5  14   6       47.51       47.49      3.51 o 
  -4  14   6       30.56       32.48      3.02 o 
  -3  14   6      341.72      362.10      9.26 o 
  -2  14   6      104.92      105.68      4.73 o 
  -1  14   6       35.37       34.57      2.41 o 
   0  14   6        6.96       10.11      1.67 o 
   1  14   6       11.04       13.81      2.22 o 
   2  14   6        2.56        4.56      2.23 o 
   3  14   6        9.12        8.34      2.58 o 
   4  14   6        0.84       -3.34      2.22 o 
  -8  15   6       28.14       29.39      3.15 o 
  -7  15   6        1.04       -1.84      1.59 o 
  -6  15   6        4.37        6.84      1.96 o 
  -5  15   6        5.23        5.38      2.73 o 
  -4  15   6      153.52      145.29      5.97 o 
  -3  15   6       51.89       50.31      3.67 o 
  -2  15   6       20.50       20.77      2.54 o 
  -1  15   6       24.90       25.68      3.75 o 
   0  15   6       14.34       13.68      2.97 o 
   1  15   6       66.56       66.12      4.04 o 
   2  15   6        4.13        1.87      3.67 o 
   3  15   6        1.83        1.04      4.72 o 
   4  15   6        0.85        6.16      4.14 o 
  -7  16   6        4.16        7.36      3.65 o 
  -6  16   6        0.13        1.10      2.12 o 
  -5  16   6       16.55       14.92      2.39 o 
  -4  16   6        9.02        8.21      2.09 o 
  -3  16   6       14.47       16.97      2.46 o 
  -2  16   6        0.19        2.87      1.86 o 
  -1  16   6       91.17       89.75      9.02 o 
   0  16   6        0.85        5.70      4.27 o 
   1  16   6       10.26        7.42      4.80 o 
   2  16   6        7.49       12.07      3.93 o 
   3  16   6        0.04       -0.17      2.48 o 
  -6  17   6        3.44        7.76      2.20 o 
  -5  17   6        2.18        1.15      1.94 o 
  -4  17   6       11.01       12.67      2.51 o 
  -3  17   6       20.45       23.25      3.30 o 
  -2  17   6       12.90       11.76      2.30 o 
  -1  17   6        0.01        0.18      3.75 o 
   0  17   6        0.23        1.13      4.02 o 
   1  17   6        4.16        7.17      5.56 o 
   2  17   6        6.02        4.75      3.38 o 
  -4  18   6       67.76       74.87      4.73 o 
  -3  18   6        1.02        7.48      2.32 o 
  -2  18   6        7.49       14.97      3.34 o 
  -1  18   6       16.17       15.15      5.30 o 
   0  18   6       17.29       19.14      5.55 o 
 -13   1   7        0.18       -0.45      1.68 o 
 -12   1   7        0.40        2.12      1.60 o 
 -11   1   7        4.70        2.10      1.51 o 
 -10   1   7       67.65       67.67      3.31 o 
  -9   1   7      199.42      185.20      5.11 o 
  -8   1   7       45.27       44.62      2.12 o 
  -7   1   7      763.28      720.91     19.80 o 
  -6   1   7       64.18       66.53      2.02 o 
  -5   1   7       20.91       20.48      1.19 o 
  -4   1   7      340.73      365.41      4.77 o 
  -3   1   7      317.72      281.13      4.28 o 
  -2   1   7      164.88      175.26      2.95 o 
  -1   1   7        0.57        0.00      1.01 o 
   0   1   7      434.11      402.59      6.48 o 
   1   1   7        7.98        8.67      1.35 o 
   2   1   7      369.63      365.40      6.57 o 
   3   1   7       30.86       32.51      2.22 o 
   4   1   7        8.71        5.40      1.51 o 
   5   1   7       41.01       44.54      2.67 o 
   6   1   7       29.34       28.63      2.40 o 
   7   1   7        6.57        9.71      4.71 o 
 -13   2   7        0.00        3.19      2.52 o 
 -12   2   7        5.41        6.41      1.66 o 
 -11   2   7       17.85       19.46      2.09 o 
 -10   2   7        3.33        3.74      1.51 o 
  -9   2   7      110.93      104.79      3.30 o 
  -8   2   7        6.25        5.94      1.25 o 
  -7   2   7     1058.06     1042.65     10.37 o 
  -6   2   7      107.21      101.20      2.83 o 
  -5   2   7      115.49      114.05      2.54 o 
  -4   2   7      206.18      190.18      3.28 o 
  -3   2   7       34.69       34.31      1.40 o 
  -2   2   7      293.40      291.68      4.15 o 
  -1   2   7      177.25      190.34      3.60 o 
   0   2   7        4.65        1.96      1.08 o 
   1   2   7       57.94       53.79      2.44 o 
   2   2   7      661.43      613.11      8.98 o 
   3   2   7       84.51       86.73      3.27 o 
   4   2   7        2.31        0.66      1.36 o 
   5   2   7        0.42        0.29      1.60 o 
   6   2   7       13.60       16.14      2.92 o 
   7   2   7       15.30       19.10      3.15 o 
 -13   3   7        3.73        8.50      3.72 o 
 -12   3   7        2.76        1.93      2.50 o 
 -11   3   7       39.41       32.23      2.57 o 
 -10   3   7        1.78        0.69      1.64 o 
  -9   3   7       93.23       85.96      3.04 o 
  -8   3   7        8.21        6.69      1.28 o 
  -7   3   7       36.76       34.78      1.99 o 
  -6   3   7      318.81      325.05      4.72 o 
  -5   3   7       25.40       30.28      1.61 o 
  -4   3   7      195.64      160.12      3.02 o 
  -3   3   7       64.47       67.91      2.38 o 
  -2   3   7       73.56       54.07      1.65 o 
  -1   3   7        0.00        0.60      0.77 o 
   0   3   7        9.83       10.64      1.35 o 
   1   3   7      794.87      766.96     10.11 o 
   2   3   7       51.02       45.53      2.45 o 
   3   3   7        7.69        4.75      1.61 o 
   4   3   7      136.75      120.62      4.50 o 
   5   3   7       19.80       15.26      2.18 o 
   6   3   7       54.20       58.09      4.57 o 
   7   3   7       19.28       18.61      3.79 o 
 -12   4   7       11.64       15.08      2.12 o 
 -11   4   7       22.44       20.43      2.20 o 
 -10   4   7       76.46       63.10      3.08 o 
  -9   4   7       11.87       12.29      1.48 o 
  -8   4   7       11.67       14.70      1.68 o 
  -7   4   7      193.91      174.77      4.02 o 
  -6   4   7        9.14       10.90      1.46 o 
  -5   4   7       14.87       13.95      1.09 o 
  -4   4   7      522.65      519.45      6.12 o 
  -3   4   7       56.43       58.54      1.84 o 
  -2   4   7      267.98      244.06      3.73 o 
  -1   4   7      310.68      315.32      4.86 o 
   0   4   7       57.50       46.98      2.17 o 
   1   4   7      414.82      374.33      7.66 o 
   2   4   7      858.06      809.54     12.80 o 
   3   4   7       38.05       37.60      2.83 o 
   4   4   7      110.16       96.12      4.26 o 
   5   4   7        0.03        0.23      2.93 o 
   6   4   7       30.59       33.22      3.81 o 
   7   4   7        0.53        2.55      3.58 o 
 -12   5   7        0.66        0.87      1.60 o 
 -11   5   7       38.76       33.87      2.70 o 
 -10   5   7       21.34       22.19      1.88 o 
  -9   5   7       54.61       47.84      2.40 o 
  -8   5   7      403.55      389.16      6.59 o 
  -7   5   7       44.58       44.92      2.15 o 
  -6   5   7      250.15      257.56      4.84 o 
  -5   5   7      421.12      423.11      5.50 o 
  -4   5   7      165.39      151.73      3.02 o 
  -3   5   7      460.93      458.59      6.19 o 
  -2   5   7      270.22      259.37      3.95 o 
  -1   5   7      110.72      122.95      3.38 o 
   0   5   7       46.35       46.50      2.18 o 
   1   5   7        5.29        6.75      1.40 o 
   2   5   7        0.44        1.31      1.80 o 
   3   5   7        8.74        6.40      1.85 o 
   4   5   7        2.59        4.85      1.88 o 
   5   5   7       31.71       34.93      3.71 o 
   6   5   7        0.59        0.74      2.29 o 
   7   5   7       38.97       45.94      5.46 o 
 -12   6   7        0.76        0.79      1.95 o 
 -11   6   7        7.45        2.68      1.54 o 
 -10   6   7       57.11       57.47      2.73 o 
  -9   6   7       33.72       35.48      2.12 o 
  -8   6   7       21.59       25.09      1.82 o 
  -7   6   7       41.38       42.63      2.12 o 
  -6   6   7       81.06       79.55      3.12 o 
  -5   6   7      205.94      181.59      3.43 o 
  -4   6   7      223.77      213.51      4.15 o 
  -3   6   7     1094.97     1033.24     24.88 o 
  -2   6   7       49.26       41.49      2.82 o 
  -1   6   7       46.01       46.34      1.91 o 
   0   6   7      159.42      156.06      3.85 o 
   1   6   7       11.71       11.09      1.71 o 
   2   6   7        7.79        4.24      1.54 o 
   3   6   7       59.02       47.60      3.07 o 
   4   6   7       13.72        7.11      1.80 o 
   5   6   7       26.94       28.79      3.45 o 
   6   6   7        1.74       -0.75      2.20 o 
   7   6   7       19.04       21.88      3.53 o 
 -12   7   7        0.60        4.18      2.53 o 
 -11   7   7        0.10       -1.22      1.33 o 
 -10   7   7        0.54        0.63      1.23 o 
  -9   7   7        2.16        3.30      1.26 o 
  -8   7   7        4.98        5.42      1.29 o 
  -7   7   7        0.60        4.15      1.99 o 
  -6   7   7        8.29       11.66      1.36 o 
  -5   7   7       13.40       16.55      1.40 o 
  -4   7   7        3.23        6.20      0.93 o 
  -3   7   7      220.64      199.76      4.06 o 
  -2   7   7      155.89      162.60      3.82 o 
  -1   7   7      114.06      110.22      3.43 o 
   0   7   7      102.05      103.38      3.95 o 
   1   7   7       82.76       79.27      3.52 o 
   2   7   7        9.84        5.77      2.17 o 
   3   7   7       19.16       19.28      4.29 o 
   4   7   7       14.00       17.36      2.87 o 
   5   7   7       34.52       42.61      4.00 o 
   6   7   7       79.13       79.43      5.53 o 
 -11   8   7        0.44        1.59      1.50 o 
 -10   8   7       40.61       39.12      2.52 o 
  -9   8   7        6.22        4.11      1.28 o 
  -8   8   7       12.94       10.23      1.45 o 
  -7   8   7        3.51        3.00      1.24 o 
  -6   8   7        7.82        9.28      1.23 o 
  -5   8   7       64.03       64.03      2.43 o 
  -4   8   7        1.10        0.18      0.76 o 
  -3   8   7      109.89      101.95      2.58 o 
  -2   8   7       82.20       76.26      2.57 o 
  -1   8   7      651.70      667.90      9.61 o 
   0   8   7      418.08      392.59      7.13 o 
   1   8   7      222.46      215.67      5.90 o 
   2   8   7       53.60       58.93      3.24 o 
   3   8   7        3.87        2.89      1.59 o 
   4   8   7        5.12        5.35      2.47 o 
   5   8   7       54.39       57.42      4.69 o 
   6   8   7       27.45       23.27      3.56 o 
 -11   9   7        4.60        6.37      1.81 o 
 -10   9   7        1.77        2.40      1.70 o 
  -9   9   7       33.32       37.65      2.73 o 
  -8   9   7       43.01       44.72      2.46 o 
  -7   9   7       59.00       56.71      2.56 o 
  -6   9   7       39.31       33.82      1.93 o 
  -5   9   7       15.10       15.54      1.43 o 
  -4   9   7        4.99        5.11      1.04 o 
  -3   9   7       18.04       19.14      1.50 o 
  -2   9   7      163.14      164.21      4.30 o 
  -1   9   7       44.29       47.16      2.52 o 
   0   9   7       99.62      100.27      3.69 o 
   1   9   7       20.00       19.24      2.07 o 
   2   9   7        0.50        0.29      1.46 o 
   3   9   7       15.17       20.00      2.73 o 
   4   9   7        3.04        1.55      2.04 o 
   5   9   7        9.87       16.55      3.00 o 
   6   9   7        0.49        4.37      2.68 o 
 -11  10   7       23.31       28.06      2.69 o 
 -10  10   7       29.40       39.06      3.72 o 
  -9  10   7      121.04      124.43      8.08 o 
  -8  10   7        0.16        0.21      1.31 o 
  -7  10   7       35.56       37.70      2.20 o 
  -6  10   7        3.90        5.21      1.22 o 
  -5  10   7       52.95       54.38      2.75 o 
  -4  10   7        3.35        2.04      1.14 o 
  -3  10   7      169.55      159.23      4.46 o 
  -2  10   7        0.09       -1.21      1.11 o 
  -1  10   7        1.01        0.89      1.77 o 
   0  10   7       91.40       90.60      3.41 o 
   1  10   7       17.04       17.43      2.02 o 
   2  10   7       11.17       17.96      2.14 o 
   3  10   7       23.77       24.22      5.27 o 
   4  10   7        0.37       -1.55      2.08 o 
   5  10   7       33.00       53.60      8.52 o 
 -10  11   7        0.31        3.83      1.66 o 
  -9  11   7        5.01       11.21      1.88 o 
  -8  11   7        2.16        0.68      1.35 o 
  -7  11   7       25.92       23.60      2.09 o 
  -6  11   7       28.88       26.57      2.53 o 
  -5  11   7        0.82       -0.04      1.21 o 
  -4  11   7       27.57       28.17      2.09 o 
  -3  11   7       36.88       40.01      2.45 o 
  -2  11   7       73.18       76.96      2.82 o 
  -1  11   7       45.27       42.13      2.52 o 
   0  11   7       10.44        7.80      2.51 o 
   1  11   7       10.39        8.43      1.74 o 
   2  11   7        4.65        6.84      2.25 o 
   3  11   7        4.95        6.53      2.50 o 
   4  11   7       28.77       35.31      3.92 o 
   5  11   7        0.39        0.20      2.48 o 
 -10  12   7       32.44       26.42      2.58 o 
  -9  12   7       17.54       23.70      2.41 o 
  -8  12   7        3.10        2.91      2.26 o 
  -7  12   7       21.60       17.89      2.49 o 
  -6  12   7        7.13        6.39      1.70 o 
  -5  12   7        0.81        2.94      1.68 o 
  -4  12   7       43.34       41.33      2.63 o 
  -3  12   7        0.05        3.42      1.35 o 
  -2  12   7      152.24      170.08      4.29 o 
  -1  12   7        1.40        2.27      1.36 o 
   0  12   7       89.72       99.55      3.72 o 
   1  12   7       66.40       63.17      3.49 o 
   2  12   7       69.33       59.53      4.92 o 
   3  12   7       91.82       94.24      5.77 o 
   4  12   7       22.16       32.17      3.74 o 
  -9  13   7        8.51        6.93      2.40 o 
  -8  13   7        0.03        2.78      1.83 o 
  -7  13   7       42.05       40.24      3.34 o 
  -6  13   7       22.08       24.44      3.12 o 
  -5  13   7      414.73      384.33      9.72 o 
  -4  13   7        8.47        5.62      2.04 o 
  -3  13   7      128.23      121.74      5.10 o 
  -2  13   7        1.02        3.72      1.88 o 
  -1  13   7       49.50       50.56      2.80 o 
   0  13   7       63.20       60.27      3.04 o 
   1  13   7       28.08       24.52      3.20 o 
   2  13   7      145.42      137.54      6.77 o 
   3  13   7       12.82       11.92      2.82 o 
   4  13   7       21.81       23.33      5.47 o 
  -8  14   7       12.85       13.73      2.55 o 
  -7  14   7        0.53        0.43      1.75 o 
  -6  14   7        6.36        5.36      2.25 o 
  -5  14   7        8.38       11.78      2.26 o 
  -4  14   7      573.67      561.04     12.20 o 
  -3  14   7        6.14        5.34      1.96 o 
  -2  14   7       30.64       37.71      3.81 o 
  -1  14   7       24.18       33.53      2.38 o 
   0  14   7        0.28        1.26      1.79 o 
   1  14   7       88.32      101.83      5.86 o 
   2  14   7       34.76       30.81      3.59 o 
   3  14   7       13.18       22.85      6.13 o 
  -8  15   7        0.01        4.02      3.87 o 
  -7  15   7       11.04       16.52      3.39 o 
  -6  15   7       13.40       17.92      2.64 o 
  -5  15   7       59.48       54.43      3.92 o 
  -4  15   7        0.15        4.37      2.07 o 
  -3  15   7        0.09        1.78      2.61 o 
  -2  15   7       14.13       12.59      2.84 o 
  -1  15   7        2.94        7.23      2.45 o 
   0  15   7       16.17       17.06      3.23 o 
   1  15   7       24.20       35.66      3.75 o 
   2  15   7        4.51       -1.87      2.15 o 
  -7  16   7        9.77        8.23      4.08 o 
  -6  16   7        6.51        4.82      2.25 o 
  -5  16   7        2.62        2.14      2.48 o 
  -4  16   7       14.89       10.51      2.37 o 
  -3  16   7        1.30       -0.43      1.84 o 
  -2  16   7        9.23        6.43      2.59 o 
  -1  16   7       10.28       14.45      4.75 o 
   0  16   7        0.03       -2.56      3.66 o 
   1  16   7        1.34        0.82      3.29 o 
  -5  17   7        8.09        9.47      2.39 o 
  -4  17   7       10.17       17.23      2.60 o 
  -3  17   7        8.96       14.00      2.52 o 
  -2  17   7        0.10        2.18      5.01 o 
  -1  17   7        5.61        7.59      4.75 o 
   0  17   7       36.41       46.35      7.47 o 
 -13   0   8        4.14        6.00      3.47 o 
 -12   0   8        4.25        2.08      6.87 o 
 -11   0   8       20.60       20.54      3.40 o 
 -10   0   8       13.37       18.86      2.77 o 
  -9   0   8       64.18       72.82      4.63 o 
  -8   0   8       77.69       59.17      3.26 o 
  -7   0   8        2.04        1.52      1.47 o 
  -6   0   8      756.36      692.71     11.04 o 
  -5   0   8      179.36      175.11      4.72 o 
  -4   0   8       97.17       94.35      3.35 o 
  -3   0   8        2.83        1.82      1.14 o 
  -2   0   8      130.66      112.18      4.66 o 
  -1   0   8      154.59      157.46      6.10 o 
   0   0   8      115.43      121.01      5.15 o 
   1   0   8        2.17        1.24      1.87 o 
   2   0   8      444.06      446.66     11.05 o 
   3   0   8      177.57      176.18      6.84 o 
   4   0   8      178.80      181.98      7.27 o 
   5   0   8       11.22        7.82      5.36 o 
   6   0   8       29.15       38.24      8.65 o 
 -13   1   8        0.00       -4.08      3.02 o 
 -12   1   8       16.01       16.79      2.19 o 
 -11   1   8        0.40        0.87      1.33 o 
 -10   1   8        0.56        1.03      1.28 o 
  -9   1   8        6.60        5.54      1.56 o 
  -8   1   8      383.09      365.60      6.26 o 
  -7   1   8      272.25      256.32      6.62 o 
  -6   1   8        0.00        2.87      1.36 o 
  -5   1   8       15.13       17.48      1.18 o 
  -4   1   8      207.02      201.46      3.52 o 
  -3   1   8      413.91      418.87      5.35 o 
  -2   1   8      228.93      228.46      4.78 o 
  -1   1   8       87.96       95.00      3.11 o 
   0   1   8       43.58       41.80      2.23 o 
   1   1   8       16.31       16.49      1.76 o 
   2   1   8        0.12        1.26      1.40 o 
   3   1   8       23.56       27.57      2.45 o 
   4   1   8        1.99        1.51      1.47 o 
   5   1   8       29.98       34.27      2.56 o 
   6   1   8        1.47        2.06      1.87 o 
 -13   2   8       10.72       12.56      4.27 o 
 -12   2   8       22.05       20.41      2.22 o 
 -11   2   8        0.00       -0.67      1.39 o 
 -10   2   8        3.55        5.52      1.43 o 
  -9   2   8        4.51        5.59      1.30 o 
  -8   2   8      161.09      150.72      3.95 o 
  -7   2   8      553.70      537.93      7.73 o 
  -6   2   8        0.34        0.06      0.79 o 
  -5   2   8        1.97        1.31      0.82 o 
  -4   2   8        8.03        8.69      1.00 o 
  -3   2   8      289.19      285.91      4.26 o 
  -2   2   8      250.51      243.82      4.28 o 
  -1   2   8        5.52        6.26      1.31 o 
   0   2   8       65.45       62.15      2.65 o 
   1   2   8       29.64       31.02      2.21 o 
   2   2   8       31.15       31.07      2.29 o 
   3   2   8      195.11      185.19      5.02 o 
   4   2   8        4.53        5.23      1.59 o 
   5   2   8        2.66        2.49      1.91 o 
   6   2   8        6.19        8.50      2.65 o 
 -12   3   8        1.20       -0.42      1.57 o 
 -11   3   8       32.66       28.29      2.47 o 
 -10   3   8        8.84        7.65      1.66 o 
  -9   3   8       72.11       70.30      2.84 o 
  -8   3   8       53.47       49.02      2.47 o 
  -7   3   8      375.94      343.14      5.97 o 
  -6   3   8      154.10      145.63      3.58 o 
  -5   3   8      167.16      139.97      3.00 o 
  -4   3   8        0.84        1.18      0.94 o 
  -3   3   8       14.98       16.48      1.17 o 
  -2   3   8       40.37       35.81      1.73 o 
  -1   3   8      147.27      148.45      3.91 o 
   0   3   8       72.31       65.77      2.76 o 
   1   3   8      266.00      263.10      5.64 o 
   2   3   8      623.72      574.53      9.09 o 
   3   3   8      108.21       87.72      3.47 o 
   4   3   8        0.13        0.46      1.67 o 
   5   3   8       63.36       73.19      4.07 o 
   6   3   8        8.10        4.58      3.11 o 
 -12   4   8        4.95        6.45      1.80 o 
 -11   4   8        3.81        7.17      1.83 o 
 -10   4   8        1.18        2.13      1.37 o 
  -9   4   8        0.50        0.03      1.12 o 
  -8   4   8       15.41       17.68      1.62 o 
  -7   4   8       71.72       67.24      2.68 o 
  -6   4   8       40.65       46.74      1.87 o 
  -5   4   8      135.24      135.58      3.01 o 
  -4   4   8      193.08      195.76      3.58 o 
  -3   4   8      103.73      111.20      2.62 o 
  -2   4   8        2.25        0.77      0.85 o 
  -1   4   8      408.36      430.43      7.09 o 
   0   4   8        6.31        7.29      1.41 o 
   1   4   8     1853.64     1805.23     19.52 o 
   2   4   8      265.65      250.12      6.70 o 
   3   4   8      288.62      279.75      7.36 o 
   4   4   8        0.63        1.88      2.04 o 
   5   4   8        5.11        3.52      2.41 o 
   6   4   8       16.82       15.46      3.16 o 
 -12   5   8        0.02        2.41      1.62 o 
 -11   5   8        2.93        3.82      1.72 o 
 -10   5   8        8.22        9.91      1.50 o 
  -9   5   8        1.06       -0.32      1.17 o 
  -8   5   8       47.59       48.84      2.39 o 
  -7   5   8       63.81       57.78      2.49 o 
  -6   5   8      257.56      247.97      4.90 o 
  -5   5   8       82.25       77.95      2.63 o 
  -4   5   8       25.09       22.95      1.41 o 
  -3   5   8        4.87        6.43      0.95 o 
  -2   5   8        0.43       -0.12      0.90 o 
  -1   5   8      142.43      135.08      4.54 o 
   0   5   8      317.28      300.06      7.07 o 
   1   5   8       34.49       36.86      3.59 o 
   2   5   8        0.21       -1.29      1.61 o 
   3   5   8        2.17        0.37      2.38 o 
   4   5   8        4.47        4.86      1.88 o 
   5   5   8       31.24       38.83      3.96 o 
   6   5   8        3.02        3.10      2.45 o 
 -12   6   8        4.77        3.93      1.79 o 
 -11   6   8       13.89       11.93      2.50 o 
 -10   6   8        0.54        1.67      1.27 o 
  -9   6   8        9.81       10.59      1.49 o 
  -8   6   8      120.66      123.95      4.85 o 
  -7   6   8       24.55       26.66      1.87 o 
  -6   6   8       69.10       65.95      2.60 o 
  -5   6   8      109.83      114.10      3.84 o 
  -4   6   8      114.72      111.13      2.78 o 
  -3   6   8       26.89       27.57      1.48 o 
  -2   6   8        4.07        5.96      1.39 o 
  -1   6   8      241.91      247.92      5.23 o 
   0   6   8       24.07       22.39      2.33 o 
   1   6   8        6.77        6.35      2.00 o 
   2   6   8        0.09        0.76      1.61 o 
   3   6   8        0.47        0.20      2.39 o 
   4   6   8        5.56        6.61      2.50 o 
   5   6   8        0.04       -2.80      1.87 o 
   6   6   8        0.29       -2.14      2.46 o 
 -12   7   8        0.06       -0.22      2.62 o 
 -11   7   8        2.59        3.65      1.52 o 
 -10   7   8        3.15        3.75      1.31 o 
  -9   7   8       71.50       66.28      2.90 o 
  -8   7   8       18.06       17.39      1.66 o 
  -7   7   8       15.11       19.68      1.66 o 
  -6   7   8      186.63      190.45      4.38 o 
  -5   7   8       36.00       35.67      1.90 o 
  -4   7   8      337.53      344.80      5.20 o 
  -3   7   8      168.64      150.69      6.79 o 
  -2   7   8       31.17       31.42      2.13 o 
  -1   7   8        0.51        1.29      1.88 o 
   0   7   8      362.46      357.97      7.96 o 
   1   7   8      274.75      271.96      7.01 o 
   2   7   8       30.04       31.02      2.61 o 
   3   7   8       31.54       30.31      2.65 o 
   4   7   8        2.97        7.68      2.41 o 
   5   7   8       23.94       28.29      3.74 o 
 -11   8   8        2.89        6.95      1.85 o 
 -10   8   8       49.91       52.22      2.81 o 
  -9   8   8       22.51       27.56      2.08 o 
  -8   8   8       14.40       14.72      1.56 o 
  -7   8   8       76.13       74.26      2.88 o 
  -6   8   8        4.87        7.73      1.27 o 
  -5   8   8        8.33        7.22      1.19 o 
  -4   8   8      155.09      151.67      4.32 o 
  -3   8   8       28.00       26.57      1.99 o 
  -2   8   8      163.95      162.08      4.39 o 
  -1   8   8      854.98      825.41     13.23 o 
   0   8   8       62.81       63.96      3.41 o 
   1   8   8       64.87       66.42      3.47 o 
   2   8   8       19.94       19.09      2.20 o 
   3   8   8       22.10       21.76      3.20 o 
   4   8   8       19.51       23.31      3.36 o 
   5   8   8        4.68        1.06      4.39 o 
 -11   9   8       38.86       39.80      3.07 o 
 -10   9   8        3.17        6.96      2.80 o 
  -9   9   8       42.21       39.87      3.22 o 
  -8   9   8       28.04       26.72      2.00 o 
  -7   9   8        0.04        0.19      1.08 o 
  -6   9   8       36.86       42.25      2.19 o 
  -5   9   8      135.47      130.62      3.62 o 
  -4   9   8        6.79        7.69      1.44 o 
  -3   9   8      101.53      103.39      3.57 o 
  -2   9   8      352.21      337.86      6.68 o 
  -1   9   8      330.05      331.43      7.66 o 
   0   9   8       25.70       25.55      2.42 o 
   1   9   8        1.69        1.80      1.45 o 
   2   9   8       10.79       10.83      1.93 o 
   3   9   8        3.33        6.43      2.44 o 
   4   9   8       18.25       20.97      3.22 o 
   5   9   8       29.45       28.70      5.52 o 
 -11  10   8       30.32       38.52      4.27 o 
 -10  10   8      157.67      158.98      5.60 o 
  -9  10   8        5.91        5.47      1.63 o 
  -8  10   8        0.24        2.92      1.74 o 
  -7  10   8        2.43        5.41      1.27 o 
  -6  10   8       26.11       29.49      2.30 o 
  -5  10   8       16.12       14.96      2.17 o 
  -4  10   8        0.17        0.76      1.13 o 
  -3  10   8       49.53       55.94      2.77 o 
  -2  10   8      161.78      173.07      4.79 o 
  -1  10   8       19.06       23.85      2.35 o 
   0  10   8        4.11        1.77      1.77 o 
   1  10   8        9.89        8.38      1.77 o 
   2  10   8       16.85       14.05      2.72 o 
   3  10   8        0.01        2.43      2.73 o 
   4  10   8        1.02        3.28      2.38 o 
 -10  11   8       22.25       23.83      4.80 o 
  -9  11   8       21.32       21.21      2.30 o 
  -8  11   8       24.76       24.82      2.31 o 
  -7  11   8       41.82       46.01      4.36 o 
  -6  11   8        6.55        5.15      1.47 o 
  -5  11   8      159.88      165.01      4.94 o 
  -4  11   8       47.18       50.91      2.78 o 
  -3  11   8       99.22       94.42      5.84 o 
  -2  11   8        0.17        2.26      1.72 o 
  -1  11   8      260.24      269.61      7.05 o 
   0  11   8        2.44        3.66      2.68 o 
   1  11   8        1.95        1.18      1.53 o 
   2  11   8        6.85        1.65      2.14 o 
   3  11   8       12.29       15.20      3.00 o 
   4  11   8        9.38        7.03      2.76 o 
 -10  12   8        5.90        7.94      2.90 o 
  -9  12   8       10.07       10.68      2.18 o 
  -8  12   8        0.43        0.20      4.95 o 
  -7  12   8        0.05        1.80      2.21 o 
  -6  12   8       13.45       14.96      2.32 o 
  -5  12   8        0.45        1.54      1.42 o 
  -4  12   8        0.59        2.11      1.31 o 
  -3  12   8       21.36       24.73      2.46 o 
  -2  12   8       74.58       71.17      3.24 o 
  -1  12   8       23.24       30.17      2.31 o 
   0  12   8       39.53       34.19      2.75 o 
   1  12   8        0.02        1.01      4.45 o 
   2  12   8        2.10        0.34      2.18 o 
   3  12   8        4.94        6.59      2.46 o 
  -9  13   8        1.66        4.94      1.93 o 
  -8  13   8        2.40        8.51      2.80 o 
  -7  13   8       60.48       62.41      4.12 o 
  -6  13   8        5.55        9.16      2.22 o 
  -5  13   8       46.67       55.44      3.77 o 
  -4  13   8        0.49        2.72      3.16 o 
  -3  13   8       34.64       38.00      2.96 o 
  -2  13   8        8.11       10.90      2.60 o 
  -1  13   8       39.31       42.17      2.71 o 
   0  13   8       25.48       25.18      3.86 o 
   1  13   8        0.10        6.60      2.42 o 
   2  13   8       11.21       11.84      4.39 o 
   3  13   8        0.58        0.00      2.19 o 
  -8  14   8        1.01        4.52      2.03 o 
  -7  14   8        3.09        2.54      1.98 o 
  -6  14   8        6.92        6.34      2.09 o 
  -5  14   8        0.01        2.47      1.98 o 
  -4  14   8        4.22        5.08      2.03 o 
  -3  14   8        2.35       -1.08      2.02 o 
  -2  14   8       71.30       78.66      4.14 o 
  -1  14   8        0.02        0.02      1.53 o 
   0  14   8      101.01      113.43      6.20 o 
   1  14   8        1.67        0.53      4.21 o 
   2  14   8       11.25       16.41      4.80 o 
  -7  15   8        0.01        0.72      1.98 o 
  -6  15   8        7.08        7.46      3.53 o 
  -5  15   8       63.26       59.68      4.54 o 
  -4  15   8        2.61        6.19      2.18 o 
  -3  15   8       11.41       13.95      6.25 o 
  -2  15   8       50.89       68.62      5.07 o 
  -1  15   8       36.88       39.82      4.03 o 
   0  15   8       40.69       49.45      4.32 o 
   1  15   8        7.52        3.20      3.66 o 
  -6  16   8        5.46        7.66      2.30 o 
  -5  16   8       14.63       12.27      2.48 o 
  -4  16   8        4.31        1.97      2.46 o 
  -3  16   8       30.05       28.72      3.73 o 
  -2  16   8       12.88       21.55      4.51 o 
  -3  17   8        0.30       -0.02      4.22 o 
 -12   1   9       16.24       23.62      2.44 o 
 -11   1   9       19.80       18.93      2.15 o 
 -10   1   9       19.26       21.73      2.25 o 
  -9   1   9      118.65       94.90      3.84 o 
  -8   1   9       42.67       39.14      2.19 o 
  -7   1   9       34.06       32.92      2.04 o 
  -6   1   9       32.83       31.64      1.62 o 
  -5   1   9      105.84      101.10      2.67 o 
  -4   1   9       21.87       30.41      1.55 o 
  -3   1   9       40.69       43.65      2.30 o 
  -2   1   9      355.71      330.80      6.29 o 
  -1   1   9       83.88       84.42      3.17 o 
   0   1   9       19.05       19.27      1.91 o 
   1   1   9      162.30      154.74      4.51 o 
   2   1   9      184.70      174.61      4.93 o 
   3   1   9        0.01       -1.87      1.35 o 
   4   1   9        7.67        8.63      1.77 o 
   5   1   9       10.57       14.68      2.85 o 
 -12   2   9        2.69        1.56      1.67 o 
 -11   2   9        0.30        2.89      1.51 o 
 -10   2   9       12.16       10.15      1.87 o 
  -9   2   9       15.20       16.80      1.75 o 
  -8   2   9      488.58      461.66      7.45 o 
  -7   2   9      278.19      278.81      4.81 o 
  -6   2   9      155.95      141.97      3.24 o 
  -5   2   9      137.95      130.80      3.05 o 
  -4   2   9        4.05        2.89      0.91 o 
  -3   2   9       79.02       70.32      2.83 o 
  -2   2   9        0.95        1.32      1.17 o 
  -1   2   9       12.46       13.54      1.68 o 
   0   2   9      415.62      393.49      7.26 o 
   1   2   9       92.03       83.31      3.47 o 
   2   2   9       16.83       14.95      1.86 o 
   3   2   9       31.63       27.44      2.31 o 
   4   2   9       53.52       50.81      3.51 o 
   5   2   9       12.15       14.07      3.16 o 
 -12   3   9        7.34        4.50      1.81 o 
 -11   3   9        1.75        4.11      2.40 o 
 -10   3   9        9.23       12.14      1.97 o 
  -9   3   9      291.23      253.78      5.53 o 
  -8   3   9        1.72       -0.02      1.20 o 
  -7   3   9      184.86      179.10      4.31 o 
  -6   3   9       54.44       61.95      2.19 o 
  -5   3   9        6.40        6.35      1.01 o 
  -4   3   9      216.19      193.53      3.70 o 
  -3   3   9       25.20       31.86      2.02 o 
  -2   3   9       41.21       39.25      2.22 o 
  -1   3   9      404.10      391.71      7.09 o 
   0   3   9      323.38      308.40      6.37 o 
   1   3   9       60.68       60.24      3.00 o 
   2   3   9      108.91       91.72      3.64 o 
   3   3   9        4.23       11.10      2.11 o 
   4   3   9        0.76        5.81      2.03 o 
   5   3   9       16.00       19.82      3.54 o 
 -12   4   9       14.81       13.25      2.12 o 
 -11   4   9        7.86        3.97      1.75 o 
 -10   4   9        9.35        8.37      1.45 o 
  -9   4   9       58.82       62.40      2.83 o 
  -8   4   9        1.68        3.47      1.31 o 
  -7   4   9       15.25       16.55      1.68 o 
  -6   4   9       20.06       17.73      1.34 o 
  -5   4   9       75.96       67.18      2.23 o 
  -4   4   9       40.02       38.38      1.76 o 
  -3   4   9       18.85       22.01      1.81 o 
  -2   4   9       72.90       60.42      2.74 o 
  -1   4   9       18.60       20.77      1.86 o 
   0   4   9        9.66       12.38      1.74 o 
   1   4   9        0.03        2.01      1.50 o 
   2   4   9       12.47       12.63      2.19 o 
   3   4   9        3.75        4.47      1.92 o 
   4   4   9       19.23       21.86      2.72 o 
   5   4   9        1.81        3.74      2.54 o 
 -12   5   9        3.42        3.85      1.78 o 
 -11   5   9        3.33        2.08      1.74 o 
 -10   5   9       13.62       16.12      1.94 o 
  -9   5   9        0.01        0.73      1.21 o 
  -8   5   9        5.51        6.80      1.44 o 
  -7   5   9       18.60       20.97      1.74 o 
  -6   5   9       27.73       30.48      1.91 o 
  -5   5   9       35.27       40.63      1.83 o 
  -4   5   9       26.21       20.69      1.41 o 
  -3   5   9      233.47      230.88      4.60 o 
  -2   5   9       55.08       51.79      2.59 o 
  -1   5   9       20.42       20.12      1.99 o 
   0   5   9        1.66        4.45      1.94 o 
   1   5   9      207.77      197.16      6.17 o 
   2   5   9        0.09        2.54      1.72 o 
   3   5   9       22.91       21.24      2.52 o 
   4   5   9       51.01       53.29      4.52 o 
   5   5   9        6.45        5.41      2.62 o 
 -12   6   9        0.20        3.38      2.42 o 
 -11   6   9        1.15        2.66      1.41 o 
 -10   6   9       36.80       33.67      2.27 o 
  -9   6   9        6.50        7.15      1.38 o 
  -8   6   9      249.33      243.18      5.41 o 
  -7   6   9        7.68       10.25      1.45 o 
  -6   6   9      109.86      100.70      3.27 o 
  -5   6   9       20.79       21.94      1.47 o 
  -4   6   9       46.77       46.94      2.16 o 
  -3   6   9      309.10      315.19      5.53 o 
  -2   6   9      100.74      102.65      4.21 o 
  -1   6   9      280.60      279.27      7.08 o 
   0   6   9       63.94       64.77      3.56 o 
   1   6   9      197.72      184.41      5.97 o 
   2   6   9       46.69       46.05      3.48 o 
   3   6   9       10.30       13.54      2.25 o 
   4   6   9        2.24        3.54      5.14 o 
   5   6   9        8.24       20.53      3.46 o 
 -11   7   9        5.49       11.89      1.76 o 
 -10   7   9        0.44        1.31      1.35 o 
  -9   7   9       15.76       16.48      1.80 o 
  -8   7   9        0.39        2.10      1.25 o 
  -7   7   9        1.47        0.51      1.44 o 
  -6   7   9        7.37        7.67      1.23 o 
  -5   7   9        8.90        8.21      1.44 o 
  -4   7   9       20.07       25.87      1.77 o 
  -3   7   9      175.54      171.80      4.66 o 
  -2   7   9        7.90        4.56      1.81 o 
  -1   7   9       63.98       62.97      3.53 o 
   0   7   9        4.33        2.65      1.70 o 
   1   7   9       22.62       21.14      2.34 o 
   2   7   9        3.37        4.30      1.84 o 
   3   7   9        3.24        4.69      1.84 o 
   4   7   9        1.50        5.75      2.58 o 
 -11   8   9        9.28       10.53      2.02 o 
 -10   8   9       24.78       27.85      2.20 o 
  -9   8   9        2.10        3.70      1.39 o 
  -8   8   9       66.60       67.56      2.92 o 
  -7   8   9        9.68       10.18      1.40 o 
  -6   8   9       37.92       45.28      2.31 o 
  -5   8   9        0.07       -0.34      1.37 o 
  -4   8   9      190.16      177.22      4.76 o 
  -3   8   9      249.76      261.26      5.93 o 
  -2   8   9       24.08       24.90      2.50 o 
  -1   8   9        0.96       -1.28      1.44 o 
   0   8   9        5.20        4.09      1.57 o 
   1   8   9       54.10       62.77      3.53 o 
   2   8   9       57.58       70.29      3.88 o 
   3   8   9       74.66       72.16      5.28 o 
   4   8   9      109.41      121.11      6.97 o 
 -11   9   9        1.98       -0.27      2.31 o 
 -10   9   9        0.18        1.76      1.53 o 
  -9   9   9       10.50       11.31      1.86 o 
  -8   9   9        0.56        0.51      1.20 o 
  -7   9   9        2.80        3.90      1.21 o 
  -6   9   9       15.26       16.92      1.59 o 
  -5   9   9        2.84        0.85      1.90 o 
  -4   9   9       31.59       30.36      2.60 o 
  -3   9   9       52.48       47.33      2.68 o 
  -2   9   9       70.55       76.54      3.83 o 
  -1   9   9        2.82        0.93      2.12 o 
   0   9   9        7.67        7.39      1.72 o 
   1   9   9       23.75       27.87      2.57 o 
   2   9   9        4.92        3.89      2.14 o 
   3   9   9      160.63      189.52      8.45 o 
   4   9   9        2.31        3.54      3.14 o 
 -10  10   9        0.50        4.91      1.77 o 
  -9  10   9       32.21       35.14      2.71 o 
  -8  10   9        2.60        3.37      1.29 o 
  -7  10   9       18.60       20.81      2.09 o 
  -6  10   9       14.65       19.65      2.24 o 
  -5  10   9       46.47       44.27      2.67 o 
  -4  10   9        8.98        9.26      1.92 o 
  -3  10   9        1.75        3.06      1.57 o 
  -2  10   9       60.33       68.47      3.67 o 
  -1  10   9        0.82        0.36      1.71 o 
   0  10   9       48.00       47.90      3.17 o 
   1  10   9        1.69        3.18      1.54 o 
   2  10   9       31.21       42.84      4.06 o 
   3  10   9        5.22       11.32      3.18 o 
 -10  11   9        0.87        0.15      1.61 o 
  -9  11   9        0.57        3.88      2.88 o 
  -8  11   9        4.26        2.04      1.68 o 
  -7  11   9       10.36        7.86      1.67 o 
  -6  11   9       35.76       39.85      2.68 o 
  -5  11   9        4.04        6.61      1.47 o 
  -4  11   9        7.67        9.55      1.95 o 
  -3  11   9       12.30        5.87      1.77 o 
  -2  11   9       13.03       16.41      2.18 o 
  -1  11   9       15.06       16.47      2.72 o 
   0  11   9       38.20       37.54      2.97 o 
   1  11   9       10.39       14.41      2.18 o 
   2  11   9       14.98       15.37      3.08 o 
   3  11   9        0.14       -3.31      3.46 o 
  -9  12   9        2.77        0.59      4.65 o 
  -8  12   9        3.74        7.86      2.08 o 
  -7  12   9      108.85      114.67      5.38 o 
  -6  12   9       18.70       20.30      2.59 o 
  -5  12   9        0.49        1.79      1.41 o 
  -4  12   9       37.96       35.64      2.94 o 
  -3  12   9       54.52       59.01      3.65 o 
  -2  12   9        7.11        2.52      1.70 o 
  -1  12   9       21.50       23.62      2.58 o 
   0  12   9       30.33       30.89      2.97 o 
   1  12   9        0.03        0.05      4.48 o 
   2  12   9       16.34       13.77      3.19 o 
  -8  13   9        4.35        1.58      3.38 o 
  -7  13   9       29.71       32.90      3.23 o 
  -6  13   9       45.83       45.08      3.51 o 
  -5  13   9       92.87       90.79      5.36 o 
  -4  13   9        4.92        6.35      1.95 o 
  -3  13   9        9.45       14.16      3.79 o 
  -2  13   9       28.89       24.51      3.44 o 
  -1  13   9        5.86        5.63      1.95 o 
   0  13   9       23.07       25.54      4.52 o 
   1  13   9        2.89        1.71      3.61 o 
   2  13   9       59.14       72.35      7.83 o 
  -8  14   9        8.18        4.33      3.57 o 
  -7  14   9        3.62        1.86      2.02 o 
  -6  14   9       75.16       79.31      4.80 o 
  -5  14   9       31.98       35.21      3.97 o 
  -4  14   9        7.39        8.08      3.02 o 
  -3  14   9        2.53        4.38      2.28 o 
  -2  14   9        1.27        2.36      2.11 o 
  -1  14   9        0.09        0.01      1.83 o 
   0  14   9       30.76       41.06      4.72 o 
   1  14   9       29.26       26.21      3.80 o 
  -6  15   9       84.41       71.49      4.62 o 
  -5  15   9       35.07       37.61      4.30 o 
  -4  15   9       21.04       23.64      3.38 o 
  -3  15   9       11.11       14.30      3.03 o 
  -2  15   9        4.68       12.56      3.69 o 
  -1  15   9       17.96       25.57      4.88 o 
  -4  16   9        5.12        8.04      5.06 o 
  -3  16   9        5.17        9.51      2.82 o 
 -12   0  10        1.07        5.59      2.82 o 
 -11   0  10       13.55       15.39      3.03 o 
 -10   0  10        4.07        3.41      2.30 o 
  -9   0  10      129.62      117.58      6.06 o 
  -8   0  10       50.25       45.44      5.96 o 
  -7   0  10      102.71      109.36      4.28 o 
  -6   0  10       76.15       79.65      3.63 o 
  -5   0  10      407.42      383.36     17.49 o 
  -4   0  10       84.90       88.39      4.66 o 
  -3   0  10       14.94       21.58      2.71 o 
  -2   0  10       53.23       45.57      3.50 o 
  -1   0  10       38.06       32.49      3.22 o 
   0   0  10      270.14      260.78      8.62 o 
   1   0  10       28.58       24.61      3.02 o 
   2   0  10       50.54       47.33      7.89 o 
   3   0  10        0.30       -0.47      2.30 o 
   4   0  10        7.38        5.71      2.72 o 
 -12   1  10       16.72       18.49      2.44 o 
 -11   1  10        5.71        7.45      1.76 o 
 -10   1  10       30.72       30.20      2.50 o 
  -9   1  10        0.04        1.11      1.34 o 
  -8   1  10       38.11       34.36      2.95 o 
  -7   1  10       47.47       45.34      2.03 o 
  -6   1  10       24.91       26.07      1.61 o 
  -5   1  10        7.20        7.08      1.20 o 
  -4   1  10       94.13      100.41      3.46 o 
  -3   1  10       25.18       23.76      1.92 o 
  -2   1  10        0.36       -0.74      1.61 o 
  -1   1  10        2.40        0.51      1.24 o 
   0   1  10        2.37        1.97      2.07 o 
   1   1  10       22.71       20.38      2.12 o 
   2   1  10        2.85        1.74      1.39 o 
   3   1  10        0.38        2.40      1.61 o 
   4   1  10       57.21       70.34      4.18 o 
 -12   2  10        7.05        2.98      1.85 o 
 -11   2  10       31.64       27.54      2.56 o 
 -10   2  10       32.45       33.09      2.72 o 
  -9   2  10       10.84       12.46      1.64 o 
  -8   2  10        0.88        0.83      1.50 o 
  -7   2  10      120.75      121.63      3.23 o 
  -6   2  10       15.92       12.65      1.68 o 
  -5   2  10       26.37       24.99      1.57 o 
  -4   2  10       11.20       13.25      1.63 o 
  -3   2  10        5.11        3.61      1.33 o 
  -2   2  10        0.68        1.43      1.35 o 
  -1   2  10       41.33       38.61      2.44 o 
   0   2  10      142.33      133.85      4.35 o 
   1   2  10        1.00        3.43      1.56 o 
   2   2  10       19.78       19.34      2.16 o 
   3   2  10       73.91       74.77      4.22 o 
   4   2  10        5.18        6.85      2.09 o 
 -12   3  10        4.67        4.89      1.86 o 
 -11   3  10        0.05        0.81      1.65 o 
 -10   3  10      103.53       89.10      4.05 o 
  -9   3  10       90.02       85.67      3.32 o 
  -8   3  10       13.80       18.36      1.71 o 
  -7   3  10        7.38        4.72      1.28 o 
  -6   3  10        5.79        8.52      1.15 o 
  -5   3  10      231.85      217.88      4.60 o 
  -4   3  10       39.57       36.47      2.24 o 
  -3   3  10       43.99       44.07      2.47 o 
  -2   3  10       25.27       26.71      2.10 o 
  -1   3  10      136.04      129.05      4.18 o 
   0   3  10       36.16       36.18      2.56 o 
   1   3  10       20.72       17.70      2.08 o 
   2   3  10        0.00        1.97      2.13 o 
   3   3  10        4.72        6.93      2.09 o 
   4   3  10        0.02       -0.83      1.84 o 
 -12   4  10        2.32        2.08      1.84 o 
 -11   4  10        0.24       -0.55      1.57 o 
 -10   4  10        0.15        1.87      1.46 o 
  -9   4  10       37.45       40.63      2.43 o 
  -8   4  10      202.81      201.86      4.92 o 
  -7   4  10        2.98        1.62      1.15 o 
  -6   4  10      196.60      199.33      4.09 o 
  -5   4  10        0.02       -0.70      1.02 o 
  -4   4  10       13.85        9.10      1.48 o 
  -3   4  10        1.80        4.09      1.38 o 
  -2   4  10       26.07       27.60      2.49 o 
  -1   4  10        0.27       -1.26      1.45 o 
   0   4  10      523.38      483.48      8.68 o 
   1   4  10       11.09       15.29      2.32 o 
   2   4  10        0.94        3.34      2.50 o 
   3   4  10        7.89        9.25      2.97 o 
   4   4  10       11.27       18.19      2.61 o 
 -12   5  10        0.98        2.47      3.20 o 
 -11   5  10        0.04        3.41      1.64 o 
 -10   5  10        8.92       10.31      1.60 o 
  -9   5  10       23.49       21.85      1.93 o 
  -8   5  10        1.28        1.88      1.53 o 
  -7   5  10       24.97       26.94      1.94 o 
  -6   5  10       78.07       83.65      3.01 o 
  -5   5  10       28.63       26.13      1.75 o 
  -4   5  10       17.88       17.24      1.93 o 
  -3   5  10       37.64       42.14      2.52 o 
  -2   5  10      139.41      134.90      4.23 o 
  -1   5  10      311.38      298.27      8.47 o 
   0   5  10      106.11      110.56      5.60 o 
   1   5  10        2.30        2.05      1.85 o 
   2   5  10        1.74        5.76      3.75 o 
   3   5  10        7.28       10.69      2.20 o 
   4   5  10        0.05       -1.47      4.07 o 
 -11   6  10        5.76        6.66      1.60 o 
 -10   6  10        5.91        6.85      1.53 o 
  -9   6  10        8.16        8.66      1.57 o 
  -8   6  10        3.82        5.94      1.41 o 
  -7   6  10       15.72       11.59      1.53 o 
  -6   6  10      367.93      356.58      6.51 o 
  -5   6  10        3.38        5.09      1.24 o 
  -4   6  10       11.61       14.11      1.74 o 
  -3   6  10       73.44       74.95      3.20 o 
  -2   6  10       51.55       46.46      3.18 o 
  -1   6  10        2.95       -1.31      1.67 o 
   0   6  10        3.58        6.38      2.42 o 
   1   6  10       53.99       54.28      3.56 o 
   2   6  10        3.76        6.39      2.38 o 
   3   6  10        0.18        1.04      1.85 o 
 -11   7  10        8.03        7.27      1.69 o 
 -10   7  10        6.14        6.33      1.54 o 
  -9   7  10        3.25        0.99      1.29 o 
  -8   7  10        0.01        0.01      1.24 o 
  -7   7  10       79.19       74.84      3.03 o 
  -6   7  10       96.92       92.51      3.28 o 
  -5   7  10       11.48       10.53      1.66 o 
  -4   7  10      534.76      532.50      8.84 o 
  -3   7  10       12.85       14.18      2.15 o 
  -2   7  10       30.36       31.67      2.72 o 
  -1   7  10       44.28       49.38      3.37 o 
   0   7  10       11.77       10.19      1.96 o 
   1   7  10        0.77        0.30      1.73 o 
   2   7  10        3.78        3.47      2.17 o 
   3   7  10       32.15       26.43      3.81 o 
 -11   8  10        5.70        6.69      2.31 o 
 -10   8  10        0.08        1.89      1.38 o 
  -9   8  10        0.73        0.63      1.42 o 
  -8   8  10        0.05        0.41      1.20 o 
  -7   8  10       17.96       20.59      1.78 o 
  -6   8  10       78.19       74.24      2.95 o 
  -5   8  10       69.96       68.60      3.73 o 
  -4   8  10       27.55       29.21      2.73 o 
  -3   8  10       80.84       83.82      4.09 o 
  -2   8  10        0.21       -0.29      1.85 o 
  -1   8  10        7.82        7.48      3.91 o 
   0   8  10        0.18        0.98      1.68 o 
   1   8  10       17.20       19.99      2.49 o 
   2   8  10       15.70       22.50      2.70 o 
   3   8  10       25.28       21.52      3.64 o 
 -10   9  10        0.02        2.01      1.50 o 
  -9   9  10        1.57        3.56      1.43 o 
  -8   9  10        0.56        1.08      1.25 o 
  -7   9  10        0.01        0.38      1.18 o 
  -6   9  10        0.27        0.86      1.63 o 
  -5   9  10        0.29        2.62      1.63 o 
  -4   9  10       18.16       12.45      2.09 o 
  -3   9  10       18.57       24.41      2.57 o 
  -2   9  10       49.20       50.27      3.31 o 
  -1   9  10       18.28       25.76      2.56 o 
   0   9  10        2.68        3.51      1.80 o 
   1   9  10       16.80       22.19      2.51 o 
   2   9  10        3.40        1.49      4.57 o 
 -10  10  10        1.41        3.71      1.69 o 
  -9  10  10        0.39        2.64      1.39 o 
  -8  10  10       14.25       12.69      1.92 o 
  -7  10  10       25.69       29.73      2.48 o 
  -6  10  10        7.36        7.31      1.58 o 
  -5  10  10        7.72        9.97      1.91 o 
  -4  10  10        8.51        9.18      1.95 o 
  -3  10  10       74.01       68.82      4.30 o 
  -2  10  10        6.00        4.91      1.83 o 
  -1  10  10        4.44        7.40      1.97 o 
   0  10  10        3.75        4.80      1.94 o 
   1  10  10       34.57       31.50      2.99 o 
   2  10  10        0.05        4.66      3.95 o 
  -9  11  10        8.60       10.06      2.23 o 
  -8  11  10        1.25        1.50      1.79 o 
  -7  11  10        0.18       -0.05      1.47 o 
  -6  11  10       22.49       28.38      2.79 o 
  -5  11  10       27.44       32.44      4.56 o 
  -4  11  10        1.40        1.40      1.60 o 
  -3  11  10       44.20       44.60      3.89 o 
  -2  11  10        1.84        0.31      1.73 o 
  -1  11  10       18.45       17.64      2.46 o 
   0  11  10       22.58       24.12      3.64 o 
   1  11  10        0.04        6.70      2.52 o 
  -9  12  10        9.30       16.40      4.36 o 
  -8  12  10        2.63        5.24      2.01 o 
  -7  12  10       12.50        9.61      2.65 o 
  -6  12  10        1.56        2.90      2.52 o 
  -5  12  10        0.07        5.39      1.85 o 
  -4  12  10       16.14       14.94      2.24 o 
  -3  12  10        5.98       11.95      3.28 o 
  -2  12  10        0.44        2.88      1.98 o 
  -1  12  10       20.63       19.98      2.56 o 
   0  12  10        0.03       -1.37      3.63 o 
   1  12  10       24.08       31.25      3.99 o 
  -8  13  10        0.15        0.62      4.36 o 
  -7  13  10        0.27        3.68      2.06 o 
  -6  13  10        0.43        2.31      4.16 o 
  -5  13  10       21.56       25.47      2.74 o 
  -4  13  10        0.89        0.38      1.70 o 
  -3  13  10        0.18        0.61      2.02 o 
  -2  13  10       76.34       91.36      5.52 o 
  -1  13  10       12.68       16.25      2.95 o 
   0  13  10       65.93       64.22      5.00 o 
  -6  14  10        9.04       14.26      3.11 o 
  -5  14  10        0.05        0.09      2.06 o 
  -4  14  10        2.22        6.67      2.77 o 
  -3  14  10        4.55        4.50      2.32 o 
  -2  14  10       31.34       34.12      4.01 o 
  -1  14  10        6.15        5.13      2.44 o 
 -11   1  11        6.98        7.40      1.83 o 
 -10   1  11        0.00        0.75      2.29 o 
  -9   1  11       36.76       36.04      2.66 o 
  -8   1  11        5.39        4.39      1.27 o 
  -7   1  11       34.63       32.97      1.85 o 
  -6   1  11       31.08       30.87      2.21 o 
  -5   1  11       26.90       27.46      2.12 o 
  -4   1  11       56.71       52.88      2.78 o 
  -3   1  11      107.64      109.46      4.28 o 
  -2   1  11        1.14        1.36      1.33 o 
  -1   1  11        0.25       -1.74      1.31 o 
   0   1  11       87.46       86.79      3.72 o 
   1   1  11        0.84        1.73      1.44 o 
   2   1  11        0.84        2.18      1.57 o 
   3   1  11        1.98        0.68      1.91 o 
 -11   2  11        0.16        1.94      1.64 o 
 -10   2  11        0.22        1.35      1.57 o 
  -9   2  11        3.09        6.36      1.43 o 
  -8   2  11        0.87        3.51      1.24 o 
  -7   2  11       28.77       36.21      1.94 o 
  -6   2  11       39.26       38.83      2.17 o 
  -5   2  11      140.50      134.99      4.28 o 
  -4   2  11        0.35        0.62      1.34 o 
  -3   2  11       37.30       30.84      2.29 o 
  -2   2  11       14.22        9.96      1.70 o 
  -1   2  11       14.46       12.36      1.91 o 
   0   2  11       90.06       76.51      3.53 o 
   1   2  11        2.85        0.72      1.60 o 
   2   2  11       13.94       14.01      2.34 o 
   3   2  11       24.14       27.71      2.97 o 
 -11   3  11       27.32       29.05      2.60 o 
 -10   3  11       47.90       44.89      3.03 o 
  -9   3  11        4.14        5.66      1.49 o 
  -8   3  11        9.16        7.50      1.40 o 
  -7   3  11        9.80        8.10      1.39 o 
  -6   3  11        0.25        2.49      1.13 o 
  -5   3  11        3.58        5.54      1.45 o 
  -4   3  11      102.61       94.34      3.62 o 
  -3   3  11       35.75       27.93      2.23 o 
  -2   3  11        2.91        4.18      1.57 o 
  -1   3  11       58.43       62.80      3.19 o 
   0   3  11        8.44       13.07      1.90 o 
   1   3  11       29.40       39.57      3.18 o 
   2   3  11        6.84        7.27      2.09 o 
   3   3  11        0.94        1.70      2.01 o 
 -11   4  11       14.44       11.47      2.03 o 
 -10   4  11       11.73       13.47      1.79 o 
  -9   4  11       14.60       18.10      1.84 o 
  -8   4  11        3.61        4.29      1.55 o 
  -7   4  11        5.86        6.21      1.33 o 
  -6   4  11       16.87       18.72      2.31 o 
  -5   4  11        4.68        6.92      1.47 o 
  -4   4  11       18.17       16.48      2.22 o 
  -3   4  11       52.96       58.67      3.05 o 
  -2   4  11        0.07       -2.05      1.41 o 
  -1   4  11        2.56        5.34      1.62 o 
   0   4  11       10.55       16.54      2.38 o 
   1   4  11       11.02       10.15      2.19 o 
   2   4  11       37.70       41.51      3.97 o 
   3   4  11        2.25        6.38      2.90 o 
 -11   5  11        3.34        5.48      1.83 o 
 -10   5  11        3.65        7.42      1.81 o 
  -9   5  11        2.88        2.27      1.36 o 
  -8   5  11       33.07       33.15      2.23 o 
  -7   5  11        4.34        4.46      1.27 o 
  -6   5  11        0.03        3.15      1.37 o 
  -5   5  11        4.96        6.30      1.60 o 
  -4   5  11       39.29       42.94      2.63 o 
  -3   5  11       12.68       16.51      1.99 o 
  -2   5  11      139.67      143.72      5.51 o 
  -1   5  11      226.57      227.84      7.09 o 
   0   5  11        7.82        7.02      2.43 o 
   1   5  11       24.84       28.88      2.81 o 
   2   5  11        0.03        0.62      1.96 o 
   3   5  11        4.87       16.73      4.36 o 
 -11   6  11        0.65        0.52      1.39 o 
 -10   6  11        1.56        1.69      2.33 o 
  -9   6  11        0.02       -0.53      1.23 o 
  -8   6  11       32.99       37.23      2.39 o 
  -7   6  11        1.24        2.54      1.23 o 
  -6   6  11       16.93       24.28      2.14 o 
  -5   6  11        7.90        7.45      1.51 o 
  -4   6  11       51.85       60.01      3.08 o 
  -3   6  11       12.79       13.64      2.22 o 
  -2   6  11        4.40        7.07      1.95 o 
  -1   6  11        1.12        2.21      1.72 o 
   0   6  11        0.07        1.51      3.18 o 
   1   6  11        9.32        9.52      2.59 o 
   2   6  11        2.30        2.77      2.00 o 
 -10   7  11        4.74        3.21      1.43 o 
  -9   7  11        0.79        2.02      1.34 o 
  -8   7  11        2.69        5.45      1.54 o 
  -7   7  11       47.88       51.84      2.65 o 
  -6   7  11       11.28       14.50      2.91 o 
  -5   7  11      135.19      121.66      6.24 o 
  -4   7  11       52.26       53.71      3.36 o 
  -3   7  11       43.31       43.21      3.13 o 
  -2   7  11       14.51       10.66      3.26 o 
  -1   7  11        8.16       11.57      2.11 o 
   0   7  11        4.31        5.47      2.03 o 
   1   7  11        9.11       12.87      2.37 o 
   2   7  11       10.31       14.38      2.47 o 
 -10   8  11        0.03        0.21      1.38 o 
  -9   8  11        7.69        7.61      2.38 o 
  -8   8  11        0.14        0.60      1.23 o 
  -7   8  11       19.56       18.19      2.05 o 
  -6   8  11      113.34      112.30      5.01 o 
  -5   8  11       16.14       11.41      2.68 o 
  -4   8  11        1.65        1.37      1.63 o 
  -3   8  11        2.75        7.10      1.89 o 
  -2   8  11        0.25       -1.61      1.52 o 
  -1   8  11        5.08        5.34      1.93 o 
   0   8  11        8.05        8.78      2.11 o 
   1   8  11       36.82       44.19      3.52 o 
   2   8  11       43.56       55.16      6.46 o 
 -10   9  11        1.50        4.90      1.93 o 
  -9   9  11        6.69        7.76      2.06 o 
  -8   9  11        0.06        1.47      1.72 o 
  -7   9  11       55.94       55.96      4.74 o 
  -6   9  11        0.05        4.06      1.72 o 
  -5   9  11       11.52       10.10      2.54 o 
  -4   9  11        0.07        0.32      1.91 o 
  -3   9  11       10.79       14.88      2.31 o 
  -2   9  11       10.59       16.22      3.96 o 
  -1   9  11       11.41       10.18      3.87 o 
   0   9  11        0.82        1.53      1.84 o 
   1   9  11       27.39       32.64      3.15 o 
  -9  10  11        3.38        6.00      1.95 o 
  -8  10  11        2.72        2.40      1.88 o 
  -7  10  11       14.58       27.54      3.33 o 
  -6  10  11        0.01       -1.66      2.30 o 
  -5  10  11       12.16       16.39      2.79 o 
  -4  10  11       22.31       24.12      2.95 o 
  -3  10  11        0.00        2.21      1.75 o 
  -2  10  11        0.33       -0.84      1.68 o 
  -1  10  11        3.79        2.54      1.81 o 
   0  10  11        0.00       -2.59      1.73 o 
  -8  11  11       10.53       14.44      2.89 o 
  -7  11  11        4.32        4.31      1.93 o 
  -6  11  11        1.02        7.70      1.97 o 
  -5  11  11        0.01        0.00      1.99 o 
  -4  11  11       16.78       15.05      2.74 o 
  -3  11  11        3.00        4.62      2.17 o 
  -2  11  11       43.13       42.10      3.41 o 
  -1  11  11        0.12       -0.25      3.50 o 
   0  11  11        5.89        4.44      3.87 o 
  -7  12  11       18.52       20.65      2.72 o 
  -6  12  11        0.30        0.00      1.69 o 
  -5  12  11       41.50       44.78      4.06 o 
  -4  12  11        5.05        6.71      4.57 o 
  -3  12  11       43.50       43.63      4.08 o 
  -2  12  11       19.97       26.34      5.60 o 
  -1  12  11        0.07       -0.11      1.99 o 
  -6  13  11        1.70        2.56      3.78 o 
  -5  13  11        2.50        0.50      2.26 o 
  -4  13  11       25.72       31.25      3.62 o 
  -3  13  11        7.98       12.02      2.90 o 
 -11   0  12        0.61        4.74      2.59 o 
 -10   0  12        0.21       -0.13      1.97 o 
  -9   0  12        1.73        3.29      2.16 o 
  -8   0  12        3.30        5.75      2.39 o 
  -7   0  12       32.07       27.76      3.26 o 
  -6   0  12       26.09       16.55      2.88 o 
  -5   0  12       39.67       40.57      3.74 o 
  -4   0  12        2.64        3.81      2.13 o 
  -3   0  12       79.02       79.71      9.11 o 
  -2   0  12       24.05       25.80      3.33 o 
  -1   0  12        1.56       -1.13      2.06 o 
   0   0  12       14.13       15.17      2.82 o 
   1   0  12        1.02        5.68      3.06 o 
   2   0  12       69.34       85.73      5.74 o 
 -11   1  12        0.14        3.24      1.82 o 
 -10   1  12        0.55        1.39      1.48 o 
  -9   1  12        0.08        2.71      1.45 o 
  -8   1  12        3.63        3.80      1.37 o 
  -7   1  12       35.67       40.23      2.57 o 
  -6   1  12       41.21       42.35      2.67 o 
  -5   1  12        0.04        0.79      1.43 o 
  -4   1  12        2.53        1.08      1.48 o 
  -3   1  12        2.35        0.31      1.46 o 
  -2   1  12        8.82        7.90      1.79 o 
  -1   1  12        6.83        8.27      1.74 o 
   0   1  12        7.52        9.77      1.84 o 
   1   1  12        6.53        6.25      1.81 o 
   2   1  12        0.57        0.83      3.18 o 
 -11   2  12        3.64        3.31      1.80 o 
 -10   2  12        2.98        1.06      1.55 o 
  -9   2  12        4.71        6.85      1.41 o 
  -8   2  12        8.36        7.62      1.47 o 
  -7   2  12       31.50       30.19      2.32 o 
  -6   2  12       21.46       21.23      2.12 o 
  -5   2  12       45.10       48.73      2.91 o 
  -4   2  12        0.03       -0.48      1.32 o 
  -3   2  12       25.55       24.39      2.28 o 
  -2   2  12       41.95       40.12      2.71 o 
  -1   2  12        6.59        6.95      2.64 o 
   0   2  12        3.02        4.20      1.70 o 
   1   2  12        0.79        2.91      1.75 o 
   2   2  12       12.82       17.24      3.30 o 
 -11   3  12       34.23       33.83      4.22 o 
 -10   3  12        0.71        1.81      1.65 o 
  -9   3  12        2.31        6.89      2.47 o 
  -8   3  12        6.98        4.72      1.56 o 
  -7   3  12       24.51       26.28      2.57 o 
  -6   3  12       14.64       15.96      2.08 o 
  -5   3  12        1.73        1.70      1.50 o 
  -4   3  12        1.34        5.14      1.70 o 
  -3   3  12      109.68      111.69      4.25 o 
  -2   3  12       46.16       49.23      2.99 o 
  -1   3  12        4.68        1.78      1.51 o 
   0   3  12       11.31       12.45      2.68 o 
   1   3  12        0.18        2.24      1.80 o 
 -11   4  12        0.52       -0.20      2.50 o 
 -10   4  12        9.30       13.52      2.68 o 
  -9   4  12        0.07        3.74      1.38 o 
  -8   4  12        0.08        1.09      1.97 o 
  -7   4  12        1.04        3.38      1.78 o 
  -6   4  12       20.02       22.89      2.09 o 
  -5   4  12        1.92        4.00      1.63 o 
  -4   4  12      243.01      239.14      6.16 o 
  -3   4  12       12.43       13.08      1.95 o 
  -2   4  12        4.10        6.16      1.99 o 
  -1   4  12       34.23       31.86      2.86 o 
   0   4  12       10.75       13.97      2.42 o 
   1   4  12        9.36       15.40      2.52 o 
 -10   5  12       13.08       13.67      2.80 o 
  -9   5  12        0.27        3.97      1.44 o 
  -8   5  12        0.12        1.62      1.35 o 
  -7   5  12        0.09        3.23      1.62 o 
  -6   5  12        1.14        5.26      2.22 o 
  -5   5  12       66.76       58.73      3.24 o 
  -4   5  12        1.47        1.85      1.66 o 
  -3   5  12        0.38        1.42      1.73 o 
  -2   5  12       92.76       83.72      4.42 o 
  -1   5  12       11.95       16.59      3.03 o 
   0   5  12        5.55        8.06      2.30 o 
   1   5  12        0.01        1.43      1.91 o 
 -10   6  12       23.09       30.26      2.35 o 
  -9   6  12        0.00        1.46      1.40 o 
  -8   6  12        2.12        6.35      1.60 o 
  -7   6  12        0.42        5.79      1.81 o 
  -6   6  12       36.77       41.80      3.21 o 
  -5   6  12       12.60       11.66      1.83 o 
  -4   6  12        4.93        8.30      1.93 o 
  -3   6  12       50.37       53.61      3.64 o 
  -2   6  12        1.78        1.24      1.80 o 
  -1   6  12       22.98       21.68      3.62 o 
   0   6  12        9.22       12.12      2.42 o 
   1   6  12        5.83        5.33      3.69 o 
 -10   7  12        1.21        6.52      1.72 o 
  -9   7  12       15.96       16.52      1.89 o 
  -8   7  12       34.31       32.27      2.58 o 
  -7   7  12        0.47        3.01      2.61 o 
  -6   7  12       37.50       41.62      4.09 o 
  -5   7  12       20.83       21.92      3.63 o 
  -4   7  12        0.87        7.09      1.92 o 
  -3   7  12        0.58        1.35      1.70 o 
  -2   7  12       74.59       75.53      6.07 o 
  -1   7  12       16.46       16.29      2.45 o 
   0   7  12        2.69        3.39      2.14 o 
  -9   8  12        2.73        3.43      1.42 o 
  -8   8  12        2.91        5.24      1.62 o 
  -7   8  12        0.05       -0.49      2.02 o 
  -6   8  12       21.32       13.02      2.77 o 
  -5   8  12       27.32       32.49      3.74 o 
  -4   8  12        0.19        2.73      1.73 o 
  -3   8  12       15.98       18.88      3.75 o 
  -2   8  12        0.02        2.66      2.53 o 
  -1   8  12        6.21        5.78      2.08 o 
   0   8  12        0.96        1.19      3.15 o 
  -9   9  12        0.25       -0.83      1.70 o 
  -8   9  12        0.92        4.40      1.86 o 
  -7   9  12        0.10       -0.74      3.79 o 
  -6   9  12       14.08       12.96      2.81 o 
  -5   9  12        2.18        1.01      1.97 o 
  -4   9  12        0.90        0.35      1.94 o 
  -3   9  12        7.32        7.34      2.49 o 
  -2   9  12       20.99       29.85      2.95 o 
  -1   9  12        3.15        2.67      1.97 o 
  -8  10  12        6.25       12.06      3.23 o 
  -7  10  12        2.05       -0.18      1.81 o 
  -6  10  12       10.44       14.08      2.87 o 
  -5  10  12        8.12       11.04      2.59 o 
  -4  10  12       14.04       10.96      2.53 o 
  -3  10  12       20.58       26.06      2.84 o 
  -2  10  12        5.51        4.23      2.56 o 
  -6  11  12        1.80        9.75      3.72 o 
  -5  11  12        1.15        3.04      2.22 o 
  -4  11  12        0.00       -0.12      2.03 o 
  -3  11  12       14.82       16.41      2.96 o 
 -10   1  13        1.95        3.28      1.83 o 
  -9   1  13        7.70       12.95      4.37 o 
  -8   1  13        4.82        5.25      1.93 o 
  -7   1  13       17.41       22.42      2.59 o 
  -6   1  13        0.11        3.16      1.60 o 
  -5   1  13        0.25        2.93      1.61 o 
  -4   1  13        0.43        2.97      1.65 o 
  -3   1  13       11.87        8.10      1.85 o 
  -2   1  13        5.72        8.57      1.91 o 
  -1   1  13        6.84        6.38      1.84 o 
   0   1  13        0.67        2.87      1.72 o 
 -10   2  13        6.88        9.92      2.90 o 
  -9   2  13       13.50       13.36      2.34 o 
  -8   2  13        3.16        4.48      2.79 o 
  -7   2  13        0.48        0.52      2.03 o 
  -6   2  13       17.81       15.82      3.12 o 
  -5   2  13       35.67       34.17      2.64 o 
  -4   2  13       34.62       40.57      2.92 o 
  -3   2  13       20.38       25.47      3.20 o 
  -2   2  13        0.46        1.81      1.58 o 
  -1   2  13        0.33        2.36      2.56 o 
   0   2  13        4.36        9.77      2.70 o 
 -10   3  13       11.65       14.34      2.46 o 
  -9   3  13        0.12       -1.94      2.39 o 
  -8   3  13        4.37        5.90      1.88 o 
  -7   3  13        0.10        1.05      1.85 o 
  -6   3  13        6.22       12.38      1.98 o 
  -5   3  13        8.66        9.43      2.06 o 
  -4   3  13        3.02        0.53      1.71 o 
  -3   3  13        6.74        5.67      2.51 o 
  -2   3  13        5.86        8.55      1.87 o 
  -1   3  13        5.89        9.13      2.19 o 
   0   3  13       15.72       13.77      4.54 o 
 -10   4  13        0.02        2.41      3.19 o 
  -9   4  13        1.17       -0.87      2.12 o 
  -8   4  13       18.74       23.33      3.35 o 
  -7   4  13        0.25        2.79      1.78 o 
  -6   4  13        3.95       -1.10      1.48 o 
  -5   4  13        0.02       -0.19      2.12 o 
  -4   4  13       23.13       30.77      2.63 o 
  -3   4  13        9.60       10.74      2.29 o 
  -2   4  13        0.05        2.39      1.74 o 
  -1   4  13        0.21        0.17      1.84 o 
  -9   5  13        0.33        6.24      3.09 o 
  -8   5  13       10.28       11.90      2.20 o 
  -7   5  13        1.24        2.82      1.82 o 
  -6   5  13       33.88       47.23      3.51 o 
  -5   5  13        0.29        1.24      1.62 o 
  -4   5  13       17.13       23.15      2.82 o 
  -3   5  13       26.31       27.80      2.98 o 
  -2   5  13        1.46        3.88      2.03 o 
  -1   5  13        0.00        1.71      1.90 o 
  -9   6  13        1.52        6.54      1.79 o 
  -8   6  13       19.16       24.71      2.92 o 
  -7   6  13       13.53       18.45      2.53 o 
  -6   6  13       43.14       50.25      3.60 o 
  -5   6  13        0.37        1.31      2.09 o 
  -4   6  13      130.57      144.94      5.90 o 
  -3   6  13       15.59       16.63      2.55 o 
  -2   6  13        1.89        4.71      2.06 o 
  -8   7  13        2.21        6.71      4.83 o 
  -7   7  13        0.08        3.34      2.30 o 
  -6   7  13       25.74       25.71      3.54 o 
  -5   7  13        6.35        7.86      3.35 o 
  -4   7  13        2.87        1.75      1.96 o 
  -3   7  13       11.68        8.06      2.27 o 
  -2   7  13        1.42        3.93      4.11 o 
  -7   8  13        3.39        3.26      2.38 o 
  -6   8  13        0.00        0.94      2.20 o 
  -5   8  13        2.75        2.04      3.34 o 
  -4   8  13        2.83        2.60      2.52 o 
  -3   8  13        0.93        5.17      2.45 o 
  -6   9  13        0.20       -1.07      3.38 o 
  -5   9  13        6.32        9.33      3.90 o 
  -8   0  14       32.00       28.43      3.56 o 
  -7   0  14        0.48        1.09      2.37 o 
  -6   0  14        0.01       -1.95      2.24 o 
  -5   0  14       14.43       23.07      3.50 o 
  -4   0  14        3.91        3.20      2.53 o 
  -3   0  14       28.02       36.03      3.94 o 
  -2   0  14        2.36        1.92      3.72 o 
  -8   1  14        0.80        2.07      2.02 o 
  -7   1  14        2.90        3.46      1.75 o 
  -6   1  14        4.06        4.94      1.80 o 
  -5   1  14        1.53        4.42      1.79 o 
  -4   1  14       16.91       13.20      2.13 o 
  -3   1  14        2.81        4.82      1.83 o 
  -2   1  14        1.18        1.50      2.54 o 
  -8   2  14        8.91       15.95      2.47 o 
  -7   2  14        0.36        1.85      1.64 o 
  -6   2  14        1.37        3.38      1.73 o 
  -5   2  14        2.97        3.76      1.75 o 
  -4   2  14        3.67       10.73      2.47 o 
  -3   2  14        0.01        2.70      1.72 o 
  -8   3  14        2.16        8.65      2.62 o 
  -7   3  14        3.89        1.41      2.68 o 
  -6   3  14        0.61        3.48      2.80 o 
  -5   3  14        4.24        6.56      1.91 o 
  -4   3  14        1.79        1.50      1.71 o 
  -3   3  14       10.09        8.88      2.96 o 
  -8   4  14        0.68        0.36      2.37 o 
  -7   4  14        3.28        4.67      2.57 o 
  -6   4  14        0.84        1.98      2.23 o 
  -5   4  14       30.49       27.60      2.62 o 
  -4   4  14        0.27        2.97      2.01 o 
  -3   4  14        9.74       21.33      4.63 o 
  -7   5  14        6.17        8.24      4.74 o 
  -6   5  14       58.33       56.11      4.81 o 
  -5   5  14        3.75        5.46      3.63 o 
  -4   5  14        8.33       20.27      4.45 o 
                                                 
